# Supplementary material for: Metabolomics Analysis of Skeletal Muscles from FKRP-Deficient Mice Indicates Improvement After Gene Replacement Therapy
Source: Sci Rep. 2019 Jul 11;9:10070. doi: 10.1038/s41598-019-46431-1 (PMC6624266; doi:10.1038/s41598-019-46431-1)
Supplement: Supplementary file 2 — Supplementary Dataset 1 [file 41598_2019_46431_MOESM2_ESM.xlsx]

## Sheet: Explanation
	OrigScale		Values are normalized in terms of raw area counts.
	ScaledImpData		Each biochemical in OrigScale is rescaled to set the median equal to 1.
	Pathway Heat Map		This is the heat map associated with the statistical analysis of the data.
			Indicates ratios, p- and q-values for each comparison.
			0.55	Green: indicates significant difference (p≤0.05) between the groups shown, metabolite ratio of < 1.00
			0.76	Light Green: narrowly missed statistical cutoff for significance 0.05<p<0.10, metabolite ratio of < 1.00
			1.71	Red: indicates significant difference (p≤0.05) between the groups shown; metabolite ratio of ≥ 1.00
			1.32	Light Red: narrowly missed statistical cutoff for significance 0.05<p<0.10, metabolite ratio of ≥ 1.00
			1.2	Non-colored text and cell: mean values are not significantly different for that comparison
				Blue: indicates significant (p≤0.05) ANOVA effect.
				Light Blue: indicates 0.05<p<0.10 ANOVA effect
	Biochemical Name*		Indicates a compound that has not been confirmed based on a standard, but we are confident in its identity.
	Biochemical Name**		Indicates a compound for which a standard is not available, but we are reasonably confident in its identity or the information provided.
	Biochemical Name (#) or [#]		Indicates a compound that is a structural isomer of another compound in the Metabolon spectral library.
			For example, a steroid that may be sulfated at one of several positions that are indistinguishable by the mass spectrometry data or a diacylglycerol for which more than one stereospecific molecule exists.

## Sheet: OrigScale
				SAMPLE NAME	CAHS-00001	CAHS-00002	CAHS-00003	CAHS-00004	CAHS-00005	CAHS-00006	CAHS-00007	CAHS-00008	CAHS-00009	CAHS-00010	CAHS-00011	CAHS-00012	CAHS-00013	CAHS-00014	CAHS-00015	CAHS-00016	CAHS-00017	CAHS-00018
				CLIENT IDENTIFIER	551	552	554	561	563	564	113	504	516	508	512	166	CL1	CR1	CLR1	CFL	CFR	CFLR
				PARENT SAMPLE ID	4195698	4195699	4195700	4195701	4195702	4195703	4195704	4195705	4195706	4195707	4195708	4195709	4195710	4195711	4195712	4195713	4195714	4195715
				GENDER	M	M	M	F	F	F	M	M	M	F	F	F	M	M	M	F	F	F
				GROUP NUMBER	1	1	1	1	1	1	2	2	2	2	2	2	3	3	3	3	3	3
				SAMPLE NUMBER	1	2	3	4	5	6	7	8	9	10	11	12	13	14	15	16	17	18
				TISSUE	Skeletal	Skeletal	Skeletal	Skeletal	Skeletal	Skeletal	Skeletal	Skeletal	Skeletal	Skeletal	Skeletal	Skeletal	Skeletal	Skeletal	Skeletal	Skeletal	Skeletal	Skeletal
SORT ORDER	BIOCHEMICAL	SUPER PATHWAY	SUB PATHWAY	Group/HMDB	AAV9-FKRP	AAV9-FKRP	AAV9-FKRP	AAV9-FKRP	AAV9-FKRP	AAV9-FKRP	FKRPP448L	FKRPP448L	FKRPP448L	FKRPP448L	FKRPP448L	FKRPP448L	C57BL/6	C57BL/6	C57BL/6	C57BL/6	C57BL/6	C57BL/6
2217	1-(1-enyl-oleoyl)-2-oleoyl-GPE (P-18:1/18:1)*	Lipid	Lysoplasmalogen	HMDB11441	23723280	17476762	16114212	31157120	25657008	47356384	23675412	22835384	28460124	25393372	29516048	29661490	21713136	60129652	23817208	22913928	21419776	18777520
2214	1-(1-enyl-oleoyl)-GPE (P-18:1)*	Lipid	Lysoplasmalogen		2786337	2438088	3.5619e+06	3.4869e+06	3255466	3397248	4433932	5307231	4745606	3004272	3302568	2652586	3.61003e+06	4.15198e+06	3102440	4409448	3418092	2985126
2193	1-(1-enyl-palmitoyl)-2-arachidonoyl-GPC (P-16:0/20:4)*	Lipid	Plasmalogen	HMDB11220			2068557				3527082	4263250	3534060	3766769	2757312	4424218		1397767
2185	1-(1-enyl-palmitoyl)-2-arachidonoyl-GPE (P-16:0/20:4)*	Lipid	Plasmalogen	HMDB11352	8486040	7221771	7589864	9645553	10167283	8696732	13368286	15161708	15800096	15081642	12564791	18055992	7.38211e+06	8871681	8869871	8940704	7798440	6770805
2194	1-(1-enyl-palmitoyl)-2-linoleoyl-GPC (P-16:0/18:2)*	Lipid	Plasmalogen	HMDB11211	6153041	4646755	5793466	6039900	5839679	5364295	8737364	8348071	8193363	6412533	6347757	7043967	6714444	6178499	7485026	5972050	6355085	6777921
2182	1-(1-enyl-palmitoyl)-2-linoleoyl-GPE (P-16:0/18:2)*	Lipid	Plasmalogen	HMDB11343	4075517	2963536	3149029	4708773	4744836	4509544	5879453	6267043	6696421	5864741	6257729	7088396	3.67148e+06	4640487	4698294	4836248	4561245	4545899
2187	1-(1-enyl-palmitoyl)-2-oleoyl-GPC (P-16:0/18:1)*	Lipid	Plasmalogen		8397177	7082293	8513739	9059630	8856483	6349130	11906090	10782453	10189214	9256887	9399012	8770656	7379488	8517912	9281027	7431520	8183941	7672020
2181	1-(1-enyl-palmitoyl)-2-oleoyl-GPE (P-16:0/18:1)*	Lipid	Plasmalogen	HMDB11342	23128388	17643776	18065368	26686548	27092018	29707868	31567874	32136768	33383300	32689502	31048110	35267660	20291584	30898582	23233328	22928650	21638206	21816044
2184	1-(1-enyl-palmitoyl)-2-palmitoleoyl-GPC (P-16:0/16:1)*	Lipid	Plasmalogen	HMDB11207	1187375	1092553	1277582	1.63925e+06	1472913	1106783	1769935	1602307	1448382	1557371	1602605	1449599	1.32869e+06	1032912	1266673	1113836	1424822	1.3934e+06
2183	1-(1-enyl-palmitoyl)-2-palmitoyl-GPC (P-16:0/16:0)*	Lipid	Plasmalogen	HMDB11206	11945019	11562781	11906648	15977991	16106434	12317910	17678996	19500528	17011332	17979726	15302561	18851304	13435236	12800692	14661918	15472906	15705224	14459179
2211	1-(1-enyl-palmitoyl)-GPC (P-16:0)*	Lipid	Lysoplasmalogen	HMDB10407	6583065	6.04327e+06	5.13468e+06	5190887	4.08082e+06	3272408	4930059	5564378	5408019	3970257	3266523	3861913	6254884	6081896	6800010	4069266	4973751	4434577
2212	1-(1-enyl-palmitoyl)-GPE (P-16:0)*	Lipid	Lysoplasmalogen		7199552	6233651	5569298	7399051	5724355	4313770	5642840	7615331	7.42972e+06	5462950	4912034	6398092	6919988	6846521	8347005	7.45073e+06	7.37288e+06	6965397
2197	1-(1-enyl-stearoyl)-2-arachidonoyl-GPE (P-18:0/20:4)*	Lipid	Plasmalogen	HMDB05779	6456988	5706555	5481439	8702418	8943975	8375811	9483764	9277880	10200191	11630256	11552868	14686079	5759486	9481634	7601710	10662853	7990515	6793473
2189	1-(1-enyl-stearoyl)-2-oleoyl-GPE (P-18:0/18:1)	Lipid	Plasmalogen	HMDB11375	17819156	12936726	12133948	21280806	17407248	42319012	17094968	16374370	23304000	18307374	21671676	22307690	15107927	50262480	15825488	16424290	14699821	12392490
2216	1-(1-enyl-stearoyl)-GPE (P-18:0)*	Lipid	Lysoplasmalogen		1466786	1291202	1161296	1.84573e+06	1373175	1383153	1161552	1075425	1151806	1225019	1183561	1516532	1670845	2278479	1720308	2368778	2192849	1966649
1796	1,2-dilinoleoyl-GPC (18:2/18:2)	Lipid	Phosphatidylcholine (PC)	HMDB08138	87094264	62192116	69127520	80065160	73259104	91866072	86760288	76579168	88173936	93243136	72748344	104467976	92387216	96604160	97006064	81660272	89002504	76547136
1876	1,2-dilinoleoyl-GPE (18:2/18:2)*	Lipid	Phosphatidylethanolamine (PE)	HMDB09093	4569047	2667054	3.05162e+06	3.2713e+06	3.16444e+06	4.1737e+06	4958665	3.94528e+06	5321215	3721715	3618462	4593670	4357180	4431565	4901578	3353617	3684483	3158726
1722	1,2-dipalmitoyl-GPC (16:0/16:0)	Lipid	Phosphatidylcholine (PC)	HMDB00564	281939328	293947776	292408544	258284448	267401152	243874624	298208224	283707040	274865184	290429568	241845488	281080320	261169392	250588304	287454240	246988480	229795296	270917344
1838	1,2-dipalmitoyl-GPE (16:0/16:0)*	Lipid	Phosphatidylethanolamine (PE)	HMDB08923	1791110	1664784	1962947	1875818	2003734	1606876	1968024	2030872	2108424	2252548	2462925	2188712	1551289	1450216	1774083	1940778	1738952	2169282
1923	1,2-dipalmitoyl-GPG (16:0/16:0)	Lipid	Phosphatidylglycerol (PG)	HMDB10570	4890544	3937054	4393092	3194905	3537132	4310518	4532892	3912812	4485572	3.76991e+06	6051958	4529706	2428439	2160395	2874285	2310677	2121949	2.78985e+06
1938	1,2-dipalmitoyl-GPI (16:0/16:0)*	Lipid	Phosphatidylinositol (PI)	HMDB09778	1051984	839054	1041711	1032579	1.02387e+06	691360	685139	677940	468727	474585	600957	420297	1120934	1146994	1275751	594399	813905	741505
897	1,5-anhydroglucitol (1,5-AG)	Carbohydrate	Glycolysis, Gluconeogenesis, and Pyruvate Metabolism	HMDB02712	12980372	13248344	14545779	10353313	9298787	11599661	11706007	13042164	14005478	7.82894e+06	11292147	8737097	11181999	9559384	12561523	9511560	10371904	10846222
1155	10-heptadecenoate (17:1n7)	Lipid	Long Chain Fatty Acid	HMDB60038	73257936	61637200	68015872	55905328	55971552	61820064	99971952	70315296	76435928	70274312	67046640	54633920	58679244	69865512	54709652	55813844	70904336	48881320
1167	10-nonadecenoate (19:1n9)	Lipid	Long Chain Fatty Acid	HMDB13622	17241108	21253916	15069000	18309716	19916068	19833068	22811158	26032472	16572265	21159582	12259955	18318232	20906036	23158992	18271872	14643272	15945228	13320829
1525	12,13-DiHOME	Lipid	Fatty Acid, Dihydroxy	HMDB04705	6780746	4414344	3372996	3.17621e+06	3000011	2059688	2942279	1874244	2264823	2828345	2944307	2361705	4909828	2989432	4007294	2348507	4274630	4740966
1604	12-HETE	Lipid	Eicosanoid	HMDB06111	4856432	4702877	4.18151e+06	3436596	3766177	3146955	5888907	4651827	4088703	5548841	4001188	5205078	5108531	3599692	3879806	4951114	2819186	4059514
1610	12-HHTrE	Lipid	Eicosanoid	HMDB12535	812721	795346	755192	596598	650620	582664	679530	493417	621725	899648	569122	686501	772064	757033	474552	639005	556124	714150
1501	13-HODE + 9-HODE	Lipid	Fatty Acid, Monohydroxy		89336800	87141976	77673096	69817208	60036800	64438084	76778280	57251576	54473344	87065096	60801972	53275912	105367880	76162432	64847168	38537584	69556032	75667880
1504	14-HDoHE/17-HDoHE	Lipid	Fatty Acid, Monohydroxy		2.9323e+06	2.84746e+06	2.42406e+06	2.57193e+06	2.78142e+06	2.00617e+06	1788706	579353	1219306	1638045	1211703	1642616	3.19532e+06	2.07375e+06	1260975	1547450	2.04185e+06	2.56099e+06
1606	15-HETE	Lipid	Eicosanoid	HMDB02110	4446230	4556022	4378734	2660780	2866903	2157822	4552844	2764936	2131113	4353773	3.00759e+06	3025802	4299339	2909138	2.83229e+06	2479350	3107138	3734846
1266	17-methylstearate (i19:0)	Lipid	Fatty Acid, Branched	HMDB37397	3358573	4.1222e+06	3388841	3130823	2619106	3118241	3878797	4100702	3193575	3086641	2297423	2791300	3103476	4568531	2881851	2878078	2663842	2554875
2026	1-arachidonoyl-GPC (20:4n6)*	Lipid	Lysophospholipid	HMDB10395	3121884	2290637	3387845	2941220	2508459	3174959	3650402	5383508	3429094	4279168	2.72369e+06	2435834	3232828	3439944	1776140	4497287	2330874	2572206
2066	1-arachidonoyl-GPE (20:4n6)*	Lipid	Lysophospholipid	HMDB11517	2342660	2992992	2854394	3.27935e+06	4142107	3801456	4518011	6784305	4647801	5559274	4324324	3773706	3448960	3575046	3.17066e+06	4036822	3465252	2.71613e+06
2100	1-arachidonoyl-GPI (20:4)*	Lipid	Lysophospholipid	HMDB61690	2449500	2099515	1916078	2392415	2356146	1.66513e+06	2261076	4278642	2516960	2826204	2195121	3873533	2122130	1671558	2467509	2486528	1.43034e+06	1299744
2239	1-arachidonylglycerol (20:4)	Lipid	Monoacylglycerol	HMDB11549			260620				456460		333984		214290					586061
2238	1-dihomo-linolenylglycerol (20:3)	Lipid	Monoacylglycerol		212406						176078	228259							154175
2242	1-docosahexaenoylglycerol (22:6)	Lipid	Monoacylglycerol	HMDB11587	289427	265579	265501	537175	390714	458589	764219	456674	338114	621180	499776	627335	271033	268150	359558	802790	402257	412306
2037	1-lignoceroyl-GPC (24:0)	Lipid	Lysophospholipid	HMDB10405	392743	292956	313512	405008	369752	793026	312058	327123	408032	433193	381082	363285	309058	1.03392e+06	314179	211642	356679	264086
2235	1-linolenoylglycerol (18:3)	Lipid	Monoacylglycerol	HMDB11569	571368	643881	467251	715220	596305	974085	819814	689930	603417	1229710	541550	635119	691200	530361	858474	1171661	1035898	618934
2011	1-linolenoyl-GPC (18:3)*	Lipid	Lysophospholipid	HMDB10388	2294048	2.04735e+06	1.92158e+06	2.04599e+06	1504307	1541926	1406880	1196310	1352393	1399083	1227583	1565505	2334570	2232899	1876312	2710320	2475889	2180103
1800	1-linoleoyl-2-arachidonoyl-GPC (18:2/20:4n6)*	Lipid	Phosphatidylcholine (PC)	HMDB08147	83978400	67024264	66088060	87714312	85419904	68480720	89317008	102536792	102618944	91760256	79518720	122847576	76494360	70983912	86817208	102699808	87981744	87827984
1878	1-linoleoyl-2-arachidonoyl-GPE (18:2/20:4)*	Lipid	Phosphatidylethanolamine (PE)	HMDB09102	3820540	2431829	2712525	2622663	3012558	2493210	3387117	3748096	3925352	2883711	2583873	3841466	3031244	2688448	3024623	2770487	2877664	2438799
1797	1-linoleoyl-2-linolenoyl-GPC (18:2/18:3)*	Lipid	Phosphatidylcholine (PC)	HMDB08141	7203146	4466233	5611298	8412049	6581440	8208719	7816332	5819551	8608073	6629078	8307592	9614897	6583700	8136764	7382408	8357805	9854749	8401160
2234	1-linoleoylglycerol (18:2)	Lipid	Monoacylglycerol		29881856	28827952	21752432	26925388	23693278	28575536	35273840	27170388	20385778	36115948	19172956	28132568	22960670	25796624	20583972	39076808	26932124	23371180
2009	1-linoleoyl-GPC (18:2)	Lipid	Lysophospholipid	HMDB10386	44731884	36185608	38225368	31209918	22605170	28026958	24722808	21124408	25140568	27638490	19653904	23490164	39764400	41612664	41963760	30693490	43595824	37794996
2055	1-linoleoyl-GPE (18:2)*	Lipid	Lysophospholipid	HMDB11507	7679912	7000176	6623779	5498739	4248356	4420904	4796504	4343255	5128704	3.70044e+06	3.53664e+06	4.06579e+06	7405710	8565569	8665199	6073652	5786285	5464044
2088	1-linoleoyl-GPG (18:2)*	Lipid	Lysophospholipid		1347867	1125901	992126	889743	1050766	1168638	1410610	2073733	1548734	1.75795e+06	1.95456e+06	2.02227e+06	1355895	1017066	1163215	743532	871655	747890
2096	1-linoleoyl-GPI (18:2)*	Lipid	Lysophospholipid		523190	431239	470709	497656	489451	296871	493473	702348	369347	482362	289778	420350	593585	457996	636933	436596	249878	285754
410	1-methylguanidine	Amino Acid	Guanidino and Acetamido Metabolism	HMDB01522	2244295	2.49951e+06	2583737	1415485	1594672	2052939	1.80505e+06	1281500	1347985	1.88109e+06	1490262	1337877	2832318	2438679	2331612	1667284	1853534	1928226
80	1-methylhistamine	Amino Acid	Histidine Metabolism	HMDB00898	8488750	8.1279e+06	3.71095e+06	6205187	5832205	3.63792e+06	3479349	2984858	2750234	3.41736e+06	4881727	3962301	5974665	2496293	7.18038e+06	2736356	11484731	11300919
64	1-methylhistidine	Amino Acid	Histidine Metabolism	HMDB00001	3.08322e+06	3324303	3.13582e+06	2.40656e+06	2.74287e+06	3005262	9793562	5.60071e+06	7.01406e+06	4890670	3.34912e+06	4.36446e+06	6046653	5.66329e+06	5551442	2.62454e+06	3.31567e+06	3.65219e+06
81	1-methylimidazoleacetate	Amino Acid	Histidine Metabolism	HMDB02820	139237	145742	147050	208083	198902	250904	175528	142358	132556	245135	159451	269697	436870	292139	281170	273463	447244	870005
1712	1-myristoyl-2-arachidonoyl-GPC (14:0/20:4)*	Lipid	Phosphatidylcholine (PC)	HMDB07883	10188908	10859892	10118086	17244852	17341524	13882456	11278692	11388108	11525989	17666716	18631038	22610904	10174104	9300002	12749491	17884420	16684774	16284310
1708	1-myristoyl-2-palmitoyl-GPC (14:0/16:0)	Lipid	Phosphatidylcholine (PC)	HMDB07869	62311360	68739264	68144272	73930680	72379472	74960616	62681156	45995780	49535792	60563104	81417544	67005308	59505384	55625768	71397200	67247632	68840648	76864360
1965	1-oleoyl-2-arachidonoyl-GPI (18:1/20:4) *	Lipid	Phosphatidylinositol (PI)	HMDB09844	17386296	13658436	13792249	14660565	15373192	8913122	17682740	21468438	20510696	13998431	11280587	15549135	13510806	12068697	17619252	11741718	12490690	13084325
1795	1-oleoyl-2-docosahexaenoyl-GPC (18:1/22:6)*	Lipid	Phosphatidylcholine (PC)	HMDB08123	59080412	53011220	46294052	67156096	60913276	42861720	58220664	58346144	58685984	57506428	48210644	54823336	46799520	45044068	52296952	48216872	45461032	46984264
1875	1-oleoyl-2-docosahexaenoyl-GPE (18:1/22:6)*	Lipid	Phosphatidylethanolamine (PE)		36777084	28927458	27239302	39587992	38078076	26719488	45687132	52314416	52265908	38449956	35822440	42614240	30571492	27927012	40453388	29098228	24724560	25101274
1785	1-oleoyl-2-linoleoyl-GPC (18:1/18:2)*	Lipid	Phosphatidylcholine (PC)		121737168	85438312	96039152	105642416	105880528	109690456	147674416	106595280	130672568	128265688	108974024	125382408	104407152	98165400	112956824	101705848	117501024	120147272
1869	1-oleoyl-2-linoleoyl-GPE (18:1/18:2)*	Lipid	Phosphatidylethanolamine (PE)	HMDB05349	16699201	8871419	10993350	11323730	12782495	15332740	19001728	17282038	21486442	16022051	14254918	17774636	13911431	14289574	15126327	9785943	10663802	10403721
2233	1-oleoylglycerol (18:1)	Lipid	Monoacylglycerol	HMDB11567	50619480	36241976	79831464	35506152	32660600	42347580	110899696	79803512	34371600	47452524	24443972	75254408	27664710	26488184	74511240	43800900	55106324	32870030
2006	1-oleoyl-GPC (18:1)	Lipid	Lysophospholipid	HMDB02815	58692096	42508796	40766480	37196616	32716518	31387412	33769436	33325548	35977724	36091768	27263356	29928972	50360112	47279648	43931944	31402352	35410296	35472376
2053	1-oleoyl-GPE (18:1)	Lipid	Lysophospholipid	HMDB11506	18569204	13883381	13425300	13351644	12141268	15903397	13377908	13774969	15605748	12368000	7282037	11527601	15464761	21173284	15227284	8918019	10790194	10519973
2086	1-oleoyl-GPG (18:1)*	Lipid	Lysophospholipid		1387158	1195738	1473553	950364	930007	1339986	1.88792e+06	2070619	2375088	2543155	2740827	2360668	943112	973443	674875	707917	1615232	782007
2094	1-oleoyl-GPI (18:1)*	Lipid	Lysophospholipid		2411766	2.74215e+06	2501354	1924968	1487428	1059830	1590773	2892175	2099378	1586024	1163220	1350321	2.85909e+06	2647496	2635453	1335773	1.5286e+06	1505724
2077	1-oleoyl-GPS (18:1)	Lipid	Lysophospholipid	HMDB61694	737833	623238	574567	796314	787098	1298665	1019179	1.8662e+06	1.03006e+06	964690	960275	986858	907963	2199074	1232980	833253	837741	542465
1751	1-palmitoleoyl-2-linolenoyl-GPC (16:1/18:3)*	Lipid	Phosphatidylcholine (PC)	HMDB08008	4420043	2800004	4063330	4848250	4425242	4458971	5654794	4082558	6002122	4883474	4492924	5786556	4298834	4558655	5508446	5746004	5.73194e+06	5755673
2230	1-palmitoleoylglycerol (16:1)*	Lipid	Monoacylglycerol	HMDB11565	3298086	3343135	1883371	4400948	3761655	4595286	5890721	3994215	1713727	6575354	3304148	6270667	3887159	4233742	2242756	9566190	4911823	3003869
1998	1-palmitoleoyl-GPC (16:1)*	Lipid	Lysophospholipid	HMDB10383	34242600	31757234	31680228	22980160	20995212	22289904	25174788	18574958	20426178	19516728	19049048	16391484	34454984	28511300	30274806	22400452	26215290	26190390
1739	1-palmitoyl-2-arachidonoyl-GPC (16:0/20:4n6)	Lipid	Phosphatidylcholine (PC)	HMDB07982	593264512	560000000	534698400	649922560	631243200	534739840	592527104	731965440	653448640	654550272	624072768	787109696	551228544	501281024	559008960	714978304	655095808	622464768
1846	1-palmitoyl-2-arachidonoyl-GPE (16:0/20:4)*	Lipid	Phosphatidylethanolamine (PE)	HMDB05323	19869556	14979298	16324691	14547629	16162412	14202812	14280512	17993452	18185780	14743155	15282498	16544123	16420595	14742288	17411476	16886848	15552602	15774090
1945	1-palmitoyl-2-arachidonoyl-GPI (16:0/20:4)*	Lipid	Phosphatidylinositol (PI)	HMDB09789	5914013	6261910	5782913	5871815	4472327	4459995	6750272	8682018	7361569	6033212	6550871	7050321	4821526	5097500	6038265	3915365	4574768	3958327
1735	1-palmitoyl-2-dihomo-linolenoyl-GPC (16:0/20:3n3 or 6)*	Lipid	Phosphatidylcholine (PC)		96743152	101747160	99209440	83382328	90664184	84611024	101246608	126672440	114555624	94209016	80991304	108376288	114431368	124186272	136132000	83565744	87322624	81679616
1745	1-palmitoyl-2-docosahexaenoyl-GPC (16:0/22:6)	Lipid	Phosphatidylcholine (PC)	HMDB07991	680884992	721959680	638457088	867416128	788599680	620635136	717154432	716010368	691591040	601370176	674716096	686225536	665659648	625760192	776022336	736309248	676117120	703014656
1848	1-palmitoyl-2-docosahexaenoyl-GPE (16:0/22:6)*	Lipid	Phosphatidylethanolamine (PE)	HMDB05324	92616152	95067096	81186744	123435456	102257968	80230888	78628056	92403936	89989152	68259872	89294272	90767632	93080920	83325752	123606984	117646688	90110536	97022560
1729	1-palmitoyl-2-linoleoyl-GPC (16:0/18:2)	Lipid	Phosphatidylcholine (PC)	HMDB07973	657549760	537832320	586444544	614658944	597543680	693026752	712043072	662691136	687452800	667762240	651150144	761604288	688264512	718186240	758273408	631613120	701797120	693718080
1843	1-palmitoyl-2-linoleoyl-GPE (16:0/18:2)	Lipid	Phosphatidylethanolamine (PE)	HMDB05322	17659842	12480288	14284019	14693184	15244695	18288114	18112608	18023908	20411788	16877940	17437556	19987528	19056710	19563860	21651052	16220336	16749684	16464126
1928	1-palmitoyl-2-linoleoyl-GPG (16:0/18:2)	Lipid	Phosphatidylglycerol (PG)	HMDB10575	12192171	9020288	9589482	8874531	8914296	9852585	12034149	11392670	12463087	11391849	12139265	11682470	9370391	7699648	10221936	7214226	7.02262e+06	7.41703e+06
1943	1-palmitoyl-2-linoleoyl-GPI (16:0/18:2)	Lipid	Phosphatidylinositol (PI)	HMDB09784	2815254	2630359	2793764	2239626	2128391		3.5421e+06	3093014	3053674	2201062	1752216	2180653	2386840	2303456	3059081	1516920	2030759	1922163
1726	1-palmitoyl-2-oleoyl-GPC (16:0/18:1)	Lipid	Phosphatidylcholine (PC)	HMDB07972	869251008	783758784	819080128	862729536	856209728	860423488	962930432	932766528	899325248	870302528	778335424	848253248	832676160	785272960	857703296	757859392	762430592	809221824
1842	1-palmitoyl-2-oleoyl-GPE (16:0/18:1)	Lipid	Phosphatidylethanolamine (PE)	HMDB05320	21013544	14690444	18236186	21798582	21806560	26521614	29320858	27368200	29638798	29248090	29721294	30223182	16855600	24019388	19494768	20005354	19636300	20302300
1927	1-palmitoyl-2-oleoyl-GPG (16:0/18:1)	Lipid	Phosphatidylglycerol (PG)		48872300	40771312	40291880	37707400	41164888	43205848	52784844	50321176	51725392	44944888	48827112	46189352	34141056	28903464	37418764	28017296	29090384	31500902
1941	1-palmitoyl-2-oleoyl-GPI (16:0/18:1)*	Lipid	Phosphatidylinositol (PI)	HMDB09783	6207968	8569384	9132100	8562649	5011883	6955221	12196396	9757378	9775359	9543913	4225856	7316851	9318004	9592296	10315647	5601440	3.89572e+06	7.33815e+06
1723	1-palmitoyl-2-palmitoleoyl-GPC (16:0/16:1)*	Lipid	Phosphatidylcholine (PC)	HMDB07969	303506336	272917024	293582112	253253520	253422208	260410896	316221888	262093552	262154464	229040704	258645392	230984704	276805344	245547088	311263680	215520656	221599056	254283552
1724	1-palmitoyl-2-stearoyl-GPC (16:0/18:0)	Lipid	Phosphatidylcholine (PC)	HMDB07970	40813828	36521280	39475100	45056156	50517096	40921728	50094672	42373672	46680080	71757280	52923980	68568872	38752132	40056660	38769212	46704620	48500720	42236788
2229	1-palmitoylglycerol (16:0)	Lipid	Monoacylglycerol	HMDB31074	27151534	24309016	51829992	25768886	21519512	27475654	27680538	32387680	20408356	31722908	37779680	38550840	25087344	23507138	25674560	65305372	29664266	22603956
1983	1-palmitoyl-GPA (16:0)	Lipid	Lysophospholipid	HMDB00327	225130	641568	403375	433714	231791	576779	188801		65617	376916	164848	161941	781516	727696	614917	395245	132331	412671
1996	1-palmitoyl-GPC (16:0)	Lipid	Lysophospholipid	HMDB10382	441403488	453982016	415221152	330491648	271962112	309982976	278265696	273699488	274037440	248354368	241402704	223097248	427792800	420308896	396187488	331545024	353481216	345622656
2044	1-palmitoyl-GPE (16:0)	Lipid	Lysophospholipid	HMDB11503	40280380	38153884	34951740	28793722	21455946	24933052	18036752	20363112	21556518	15770549	17010250	13578053	37637048	37543176	41366352	29423918	29781086	29505640
2082	1-palmitoyl-GPG (16:0)*	Lipid	Lysophospholipid		3061751	3174176	2911685	2432365	1887206	2561302	2564705	3786650	2580887	2796081	3364844	3148230	3493984	2550312	2387096	1962255	2744690	1663534
2089	1-palmitoyl-GPI (16:0)	Lipid	Lysophospholipid	HMDB61695	2243605	3988594	2452558	2218029	1698131	2236036	1828660	4.13759e+06	1638514	1.7835e+06	1489790	1685564	3.71725e+06	3.76473e+06	4.03851e+06	2019765	1427060	1649305
2075	1-palmitoyl-GPS (16:0)*	Lipid	Lysophospholipid		5093206	8333747	6745325	5304988	3684509	4046761	2283678	3448255	1.92974e+06	2008799	1523619	2037987	11637896	11607794	12229864	9179699	5070211	6278665
1772	1-stearoyl-2-arachidonoyl-GPC (18:0/20:4)	Lipid	Phosphatidylcholine (PC)	HMDB08048	242485296	201301520	191123392	264151520	280989024	261867648	245344080	283020768	262514672	312271712	288769856	346027680	196949792	172314272	191344064	245446944	242649216	201594704
1863	1-stearoyl-2-arachidonoyl-GPE (18:0/20:4)	Lipid	Phosphatidylethanolamine (PE)	HMDB09003	98802112	73220944	75750352	75953264	88876552	79626536	80170400	92736096	87865728	83061672	78486544	92103840	72850160	70212880	79301168	68933800	67465328	57923528
1960	1-stearoyl-2-arachidonoyl-GPI (18:0/20:4)	Lipid	Phosphatidylinositol (PI)	HMDB09815	171316160	161606688	157428432	197259728	186013168	166601088	180271152	194261568	183379360	188320400	184781808	215141184	157632096	149909632	179841472	188691472	180610304	171927392
1917	1-stearoyl-2-arachidonoyl-GPS (18:0/20:4)	Lipid	Phosphatidylserine (PS)	HMDB12383	11890060	10351309	11248287	9868162	12868522	12962550	14836916	16565384	16009613	15324934	14141086	14306482	9665029	11603326	11104120	12546019	10401584	9836143
1778	1-stearoyl-2-docosahexaenoyl-GPC (18:0/22:6)	Lipid	Phosphatidylcholine (PC)	HMDB08057	219433472	202744048	180608736	294961696	244787328	218996736	177512256	168963168	182746448	205144640	219361968	197898688	170929952	155787360	192719728	217542160	204642048	157367200
1867	1-stearoyl-2-docosahexaenoyl-GPE (18:0/22:6)*	Lipid	Phosphatidylethanolamine (PE)	HMDB05334	176464448	148453056	136575952	239271264	220811376	182537728	182287200	189058128	197984160	174316784	193527536	201459824	158348064	141312416	190191776	188731968	157322560	141685120
1764	1-stearoyl-2-linoleoyl-GPC (18:0/18:2)*	Lipid	Phosphatidylcholine (PC)	HMDB08039	333420416	250323840	253816352	286020576	306007296	333160320	330081120	288500704	308695584	348127200	298100704	338599200	296537024	289782752	309734688	254839648	299830432	264630176
1858	1-stearoyl-2-linoleoyl-GPE (18:0/18:2)*	Lipid	Phosphatidylethanolamine (PE)	HMDB08994	61761576	42966700	46356040	54500784	61514896	67399312	71893392	65452672	74772184	69153768	73022328	77074096	57585792	63406672	68312224	50323224	54186960	45406504
1935	1-stearoyl-2-linoleoyl-GPG (18:0/18:2)*	Lipid	Phosphatidylglycerol (PG)		2297673	2738913	1840610	2380055	3160594	3.90572e+06	3.82496e+06	855101	3175787	3745405	4776138	4832240	2.57512e+06	2173888	2.45334e+06	3017752	2797468	2403254
1949	1-stearoyl-2-linoleoyl-GPI (18:0/18:2)	Lipid	Phosphatidylinositol (PI)	HMDB09809	18761236	10294356	10649781	16099986	15811647	16198634	17475312	14453162	17290836	18911460	13905377	17775388	11871207	15798327	16826760	14213005	16266980	12775471
1915	1-stearoyl-2-linoleoyl-GPS (18:0/18:2)	Lipid	Phosphatidylserine (PS)		12817067	10249520	10690575	14127861	13835707	15417697	19187072	15481765	19776792	21253056	20832542	23370772	11277139	21470840	13555608	14336657	14688453	13014399
1761	1-stearoyl-2-oleoyl-GPC (18:0/18:1)	Lipid	Phosphatidylcholine (PC)	HMDB08038	178844576	145475680	141296576	173703680	177513120	194426336	186327664	182502512	176229808	199010480	189384656	198773504	139968480	171842096	143185504	129023120	145831712	128996048
1855	1-stearoyl-2-oleoyl-GPE (18:0/18:1)	Lipid	Phosphatidylethanolamine (PE)	HMDB08993	14167406	11458012	11494032	16705494	16825664	24008768	20423376	20865900	22599920	25069544	24132432	27045520	11531537	24144620	12212834	13075925	13042750	11254327
1934	1-stearoyl-2-oleoyl-GPG (18:0/18:1)	Lipid	Phosphatidylglycerol (PG)		1.75364e+06	1.66507e+06	1560902	2165126	2273540	2487312	2.93117e+06	2518131	2524117	2911127	3191357	3447284	1638522	1423288	1801321	2035888	2103793	1988098
1914	1-stearoyl-2-oleoyl-GPS (18:0/18:1)	Lipid	Phosphatidylserine (PS)	HMDB10163	47529372	39615408	39013796	53712576	50797508	83309144	52516124	47692136	60536888	61390408	62836568	61337392	40706268	94857240	41754784	40710140	39572964	35888176
2004	1-stearoyl-GPC (18:0)	Lipid	Lysophospholipid	HMDB10384	96616792	82096816	73381264	86856648	73379992	72779368	63993136	65559584	64982184	90327568	65520096	74479504	75005232	75583008	73425376	69587040	75236776	67244832
2051	1-stearoyl-GPE (18:0)	Lipid	Lysophospholipid	HMDB11130	47444688	37650208	35446172	33420692	25798272	25775690	23865424	24916700	26295888	21594612	19756792	21226904	37774356	35642440	37570452	25702774	28191232	25028208
2084	1-stearoyl-GPG (18:0)	Lipid	Lysophospholipid		193375	381115	362991	260792	421618	486488	495113	730614	508159	673113	823946	370740	512403	368539	232828	227624	148570	300764
2092	1-stearoyl-GPI (18:0)	Lipid	Lysophospholipid	HMDB61696	23735106	26131804	33030802	17442112	11008772	14902274	20657048	27139744	25232496	16245483	16881548	9011320	30283760	26410296	26545344	16305231	20656224	25077170
2076	1-stearoyl-GPS (18:0)*	Lipid	Lysophospholipid		12605499	12413874	18184804	11411329	8544170	8699203	16178109	17101860	17505912	9066214	12619552	5642690	15418640	16789172	15440981	9685937	11126011	14679458
312	2,3-dihydroxy-2-methylbutyrate	Amino Acid	Leucine, Isoleucine and Valine Metabolism	HMDB29576	438099	273684		208766	689433	320525	675089	424291	766469	726499	613290	515288	123485	375434		723946	272571	302928
3776	2,3-dihydroxyisovalerate	Xenobiotics	Food Component/Plant	HMDB12141	156506			115721	120603	114365	152717	146378	103877		117883		239101	273422	179702	390241	125644	244692
100	2-aminoadipate	Amino Acid	Lysine Metabolism	HMDB00510	293603	259164		211968	140142	188563	315453	194248	233691	322875	321492	403794	426722	518728	631277	415145	453354	489384
1343	2-aminoheptanoate	Lipid	Fatty Acid, Amino		979306	1153819	1065328	850548	761760	1185067	701990	963671	306194	997623	535614	749781	1.03392e+06	794167	1157609	843757	986207	975768
1348	2-aminooctanoate	Lipid	Fatty Acid, Amino	HMDB00991	166911	142929	152530				88156	171532	121236		59198		135410	144605	140033		180031	148964
4577	2-aminophenol sulfate	Xenobiotics	Chemical	HMDB61116	94646	69519	65877	86565	73118	49286	195189	111005	26400	27047	127049	64321	413463	55820		144166	166990	186017
3429	2'-deoxycytidine	Nucleotide	Pyrimidine Metabolism, Cytidine containing	HMDB00014	1362049	1392738	1261642	863334	971091	1151299	2156546	1573058	1195979	1379675	911675	1813093	1344639	1259870	1498451	1662403	1.75206e+06	2040335
3307	2'-deoxyinosine	Nucleotide	Purine Metabolism, (Hypo)Xanthine/Inosine containing	HMDB00071				16592				23646	24343			29714					16657
3405	2'-deoxyuridine	Nucleotide	Pyrimidine Metabolism, Uracil containing	HMDB00012	173283	206004	250135	256358	409933	293668	316872	189668	227544	363720	304295	591637	832348	734833	729178	1242098	1136265	1834065
2251	2-docosahexaenoylglycerol (22:6)*	Lipid	Monoacylglycerol	HMDB11557	116823		103405	129685	106211		247778		121472	104719	127808	138004			216099	253733	112915	118082
1284	2-hydroxyadipate	Lipid	Fatty Acid, Dicarboxylate	HMDB00321	2619867	2230941	1871249	2.00054e+06	2112992	1912864	1794470	1832852	1785837	1736765	1783342	1966855	4073126	3100649	3193913	3697972	3239915	4620790
426	2-hydroxybutyrate/2-hydroxyisobutyrate	Amino Acid	Glutathione Metabolism		4638710	4997734	3988680	2775261	3193146	2941618	4222370	3742417	3141656	2615632	3562528	5018310	4679914	4315156	4340000	3124241	3672719	3.83013e+06
1280	2-hydroxyglutarate	Lipid	Fatty Acid, Dicarboxylate	HMDB00606	131202800	158752672	164517984	123087760	189765760	128678768	189577056	175502400	226426976	258077136	125015712	238922672	192928912	187595056	254309664	243188640	181793936	161314352
1465	2-hydroxyheptanoate*	Lipid	Fatty Acid, Monohydroxy		3925833	3680530	3523794	2428081	2.70935e+06	2849431	2813094	2441337	2301086	2951042	2728506	2507822	3284121	3480653	3049986	2178763	3338377	3190662
2248	2-linoleoylglycerol (18:2)	Lipid	Monoacylglycerol	HMDB11538	12413901	16101802	10515483	12570522	10873533	12094148	17087174	15265110	9266838	17404080	8917006	39473440	10555106	10539441	12044185	19542134	11316653	8891883
289	2-methylbutyrylcarnitine (C5)	Amino Acid	Leucine, Isoleucine and Valine Metabolism	HMDB00378	810178	1058833	1752630	456835	801863	822080	1082434	774538	493570	610459	1721949	473796	1248880	935947	1034468	1068080	546902	482568
1114	2-methylcitrate/homocitrate	Energy	TCA Cycle		449476	490684	449383	135255	414995	339838	386306	236265	375744	350400	357372	266159	617499	535507	488952	487179	485568	497943
1122	2-methylmalonylcarnitine (C4-DC)	Lipid	Fatty Acid Synthesis	HMDB13133	471968	331685	273146	329836	294710	325022	252141	367375	293264	205498	356309	212303	353996	360546	400296	248217	397896	222614
2247	2-oleoylglycerol (18:1)	Lipid	Monoacylglycerol	HMDB11537	18243920	25620772	16388960	16381286	16234575	17638772	26657432	28249268	13549137	21199888	9588817	24876036	12913060	11653407	10744636	22264444	12445571	10977274
102	2-oxoadipate	Amino Acid	Lysine Metabolism	HMDB00225	2002618	1.62154e+06	1486684	1201168	1241882	1324828	1478193	1015683	1293834	1323630	1255823	1129100	1.71824e+06	1733699	2028011	1735046	1844045	1.65365e+06
358	2-oxoarginine*	Amino Acid	Urea cycle; Arginine and Proline Metabolism	HMDB04225	133383	102693	87783	245917	330478	128140	358573	220449	222056	445663	264582	369795	133293	113447	178467	217161	253761	168808
2245	2-palmitoleoylglycerol (16:1)*	Lipid	Monoacylglycerol	HMDB11565	732717	1775403	568400	1477129	1.52141e+06	1622912	2005081	1422500	764128	2529520	918761	2291080	1.59978e+06	1.51711e+06	841534	4259489	3492400	992095
2244	2-palmitoylglycerol (16:0)	Lipid	Monoacylglycerol	HMDB11533	10440048	6.41179e+06	12288104	9815362	5408001	8205431	10495790	15074732	8620876	10971230	9950245	16541789	8462284	4875363	9157858	15582510	9416462	7102858
1997	2-palmitoyl-GPC (16:0)*	Lipid	Lysophospholipid	HMDB61702	20315464	19164418	26755744	14128781	11847597	16850316	20828704	19024162	16871780	9561953	13257155	8.38533e+06	24039716	23275018	16848180	20144888	17487344	18674206
913	2-phosphoglycerate	Carbohydrate	Glycolysis, Gluconeogenesis, and Pyruvate Metabolism	HMDB03391	9404103	8795996	7.03948e+06	32879744	12747992	29970804	11549496	34889248	14463443	28349482	20178630	27136570	8743249	14993978	7670064	13521308	9025558	6119611
2052	2-stearoyl-GPE (18:0)*	Lipid	Lysophospholipid	HMDB11129	2939524	4341410	5521199	3808879	3099841	4490621	2332326	3767912	2379262	1627216	3313866	1599878	9568005	5584607	3784717	4104257	3995108	4755785
3655	3-(3-hydroxyphenyl)propionate sulfate	Xenobiotics	Benzoate Metabolism			56305		59328	49775	49286	124693	20375			83353	26668	1.02508e+06	74274		34069	150874	751709
141	3-(4-hydroxyphenyl)lactate	Amino Acid	Tyrosine Metabolism	HMDB00755	3133962	3.89864e+06	3.15058e+06	2624065	3470281	2492323	3.40243e+06	2415421	1.98996e+06	2919559	3913260	2220407	4.09906e+06	2805582	3751965	3522394	2982188	2810125
1414	3,4-methyleneheptanoylcarnitine	Lipid	Fatty Acid Metabolism(Acyl Carnitine)		344694	222811	290188	122932	85424	287834	126093	168248	107170	176822		110227	259526	346789	335314	109347	150576	156765
294	3-hydroxy-2-ethylpropionate	Amino Acid	Leucine, Isoleucine and Valine Metabolism	HMDB00396	265368			149896	290076	330532	329140	75940	139714		202819	130994	138377	407674	145924	270732		312743
2469	3-hydroxy-3-methylglutarate	Lipid	Mevalonate Metabolism	HMDB00355	6832722	6807527	5974156	5537984	5171358	8614409	7025160	6479900	6468209	6731990	6671650	7101544	9452830	15665701	7531084	17321700	5442269	8.30705e+06
1449	3-hydroxybutyrate (BHBA)	Lipid	Ketone Bodies	HMDB00357	750364	3360880	1368776	1315489	1944171	2295997	2941974	1651584	1592434	1871704	3493907	9611063	1.55345e+06	1421527	1512431	2669210	2717095	12229012
1389	3-hydroxybutyrylcarnitine (1)	Lipid	Fatty Acid Metabolism(Acyl Carnitine)	HMDB13127	1215452	2147213	1966840	1803241	2759234	3.22469e+06	3181065	2152641	2342389	2308454	2566144	5.96387e+06	4050312	2681024	4029794	4073991	2779413	8932806
1390	3-hydroxybutyrylcarnitine (2)	Lipid	Fatty Acid Metabolism(Acyl Carnitine)	HMDB13127	6.39854e+06	8924958	9796943	8606242	7395458	8601304	10190529	7.18516e+06	6542910	5798391	10740339	7648333	26946080	11758715	23480806	19791850	12298188	13266179
1482	3-hydroxydecanoate	Lipid	Fatty Acid, Monohydroxy	HMDB02203	399903	388758	261778	240308	295230	390348	214264	174580	214073	295748	161601	222654	292494	370862	361252	181473	193793	228601
1480	3-hydroxyhexanoate	Lipid	Fatty Acid, Monohydroxy		613042	1038528	754722	444275	594123	880492	724668	620218	569165	608859	648622	833002	814971	779031	781762	636098	1258653	1081695
311	3-hydroxyisobutyrate	Amino Acid	Leucine, Isoleucine and Valine Metabolism	HMDB00336	2283279	2784421	3090448	1328263	1.87325e+06	1613429	2241004	1568887	1072855	1122614	3147023	1833521	1585849	1219489	2132244	2815553	1640111	1067081
1485	3-hydroxylaurate	Lipid	Fatty Acid, Monohydroxy	HMDB00387	824100	678090	679839	478676	524392	629705	384028	416057	367376	406737	327939	336994	754805	568929	713282	428416	448781	409972
1481	3-hydroxyoctanoate	Lipid	Fatty Acid, Monohydroxy	HMDB01954	542263	580073	501610	265591	341768	652035	356768	273276	312978	453587	274590	271643	541004	411074	577806	306508	422679	709075
1483	3-hydroxyoleate*	Lipid	Fatty Acid, Monohydroxy		14479680	11487062	6.89807e+06	10971442	9220670	16274796	10089375	13817115	9154114	7343932	6471515	4859295	16210855	9230132	10524651	11885678	8304175	6793851
1488	3-hydroxypalmitate	Lipid	Fatty Acid, Monohydroxy	HMDB10734	6167383	6839289	7045146	5041440	5357145	6.94512e+06	6.27411e+06	5901655	5457152	5643842	4803155	4058712	8748073	5949290	6.84793e+06	6.3149e+06	7240317	5478359
1441	3-hydroxypalmitoylcarnitine	Lipid	Fatty Acid Metabolism(Acyl Carnitine)		14790887	11426937	8084352	11427822	9371619	9728630	7279088	7231340	6790261	5164418	4725519	3133284	14638263	8915962	17455532	4911826	10059517	7.83574e+06
246	3-indoxyl sulfate	Amino Acid	Tryptophan Metabolism	HMDB00682	67894	84985	85426	554574	289913	206355	304759	447496	120247	347466	660911	541983	501689	287507	408114	1049339	492085	1362181
306	3-methyl-2-oxobutyrate	Amino Acid	Leucine, Isoleucine and Valine Metabolism	HMDB00019				408476	298566	450618	562807	488478	212189	278883	433530	404950			501424	542643	363108	455717
3421	3-methylcytidine	Nucleotide	Pyrimidine Metabolism, Cytidine containing		823863	505783	388868	322925	323146	261548	585005	507321	425882	246869	213390	212462	515059	462718	678962	295592	570430	618712
270	3-methylglutaconate	Amino Acid	Leucine, Isoleucine and Valine Metabolism	HMDB00522	138545	106711	139898		97790	51392	124463	127801	83198	61967	155854		189401	96306	129667	145313	88965	129744
1279	3-methylglutarate/2-methylglutarate	Lipid	Fatty Acid, Dicarboxylate	HMDB00752	476334	368801	839556	233267	599386	455872	544537	429546	645043	323292	740235	390440	651253	669091	573010	353764	324429	273146
65	3-methylhistidine	Amino Acid	Histidine Metabolism	HMDB00479	3.978e+06	3508950	4308707	3578226	3845314	3963511	7.87319e+06	4688462	7170994	7040206	4631403	6553380	4816402	4870738	5997561	2523992	4877436	5112547
3660	3-phenylpropionate (hydrocinnamate)	Xenobiotics	Benzoate Metabolism	HMDB00764	186358	275423	141980	52890	90397		135147	93574			93429	66053	178642	142942		83331
914	3-phosphoglycerate	Carbohydrate	Glycolysis, Gluconeogenesis, and Pyruvate Metabolism	HMDB00807	3032810	3005478	2523950	11339145	3827527	8810687	3306144	12188946	3755581	9423914	5789047	7843933	2839597	4901383	2469643	4273520	2793606	2369447
349	3-sulfo-L-alanine	Amino Acid	Methionine, Cysteine, SAM and Taurine Metabolism	HMDB02757	1072168	1183674	832005	789871	699542	485392	938965	848461	715284	894411	932349	952570	1235955	896077	1137429	488585	783780	742316
2370	3-sulfo-nervonoyl-galactosylceramide (d18:1/24:1)	Lipid	Sphingolipid Metabolism		2406343	2280967	1866961	3237824	3274273	6636730	2672471	3042165	2378852	3059937	3.52524e+06	3909616	2804747	8551685	2.95287e+06	2308642	2193626	1715883
3408	3-ureidopropionate	Nucleotide	Pyrimidine Metabolism, Uracil containing	HMDB00026	2529833	4062400	3582902	2662468	6071057	4420295	3213548	2636879	1436956	4.04493e+06	3684571	3270331	12543021	3408920	3903750	5571737	3116561	14478731
2507	4-cholesten-3-one	Lipid	Sterol	HMDB00921	1.55582e+06	1341671	1747668	1697979	1634643	1802047	1608582	1046193	1572757	2177796	2057060	1831707	1646039	2224142	1071888	1591925	1795250	1718637
411	4-guanidinobutanoate	Amino Acid	Guanidino and Acetamido Metabolism	HMDB03464	8731339	7665885	7.18661e+06	6445502	6571453	7.60858e+06	6.81092e+06	6078092	6917638	6734835	6391474	6086222	8751858	6418176	8231381	7182153	10349099	6638482
1534	4-hydroxy-2-nonenal	Lipid	Fatty Acid, Oxidized	HMDB04362	1068153	1060694	1236374	765159	698459	1050209	1067785	741927	661008	912844	868459	618178	1292708	1071188	1081665	652179	1055384	1018304
1463	4-hydroxybutyrate (GHB)	Lipid	Fatty Acid, Monohydroxy	HMDB00710	1500908	1901761	703137	966646	927385		1493174	1141372	812904	733107	1386470	857916	4206861	1780497	6700526	2853280	3684373	2704122
431	4-hydroxy-nonenal-glutathione	Amino Acid	Glutathione Metabolism		1154861	942312	844830	1382235	1254708	729639	1075186	1.53297e+06	1416330	1114333	1210782	1900714	790417	1100511	1309826	1942094	1155641	1021366
138	4-hydroxyphenylpyruvate	Amino Acid	Tyrosine Metabolism	HMDB00707						70264							86002				103119
83	4-imidazoleacetate	Amino Acid	Histidine Metabolism	HMDB02024	435011	535977	478855	178623	245347	334406	250167	151570	157562	223657	291104	181255	471170	376314	576272	349378	581663	625542
252	4-methyl-2-oxopentanoate	Amino Acid	Leucine, Isoleucine and Valine Metabolism	HMDB00695	372468			329407	481373		488840	569924	374239	303235	442049	309958	416099	417492	675381	482884	550266	638892
98	5-(galactosylhydroxy)-L-lysine	Amino Acid	Lysine Metabolism		652500	631421	600718	765464	900548	754588	1019158	1105083	1001375	1657456	1140944	1486636	517249	474951	561926	541473	681498	528743
3392	5,6-dihydrouridine	Nucleotide	Pyrimidine Metabolism, Uracil containing		160997	126502	140821	148498	128094	220376	161677	177187	129690	154053	94670	144748	263859	146626	159645	118176	202568	334211
112	5-aminovalerate	Amino Acid	Lysine Metabolism	HMDB03355	20888248	14098897	10993629	4434389	4665790	5332504	3491640	4293325	4333478	4561626	3.12456e+06	4409706	10878836	7342288	7796313	5540197	11276740	7705408
1144	5-dodecenoate (12:1n7)	Lipid	Medium Chain Fatty Acid	HMDB00529	1.50702e+06	907893	1099085	560714	1078463	806427	1156627	1308759	1826973	1506795	736733	1390408	1276184	1244903	1595591	1.46531e+06	786342	1209557
1397	5-dodecenoylcarnitine (C12:1)	Lipid	Fatty Acid Metabolism(Acyl Carnitine)		1416297	967123	1172028	1491862	2437598	2239121	1726873	1618635	1230322	2268275	932639	1377873	633780	1333346	2133619	675504	1026620	1369901
402	5-methylthioadenosine (MTA)	Amino Acid	Polyamine Metabolism	HMDB01173	2587626	2491157	3714887	3065980	4512965	4738922	4474169	3.89575e+06	4178030	5154026	4146152	4624197	2376922	3241745	2626763	5047289	3719675	3069264
423	5-oxoproline	Amino Acid	Glutathione Metabolism	HMDB00267	38002320	30051130	31478140	35838488	32010068	29570860	30058868	36332264	31617066	35731608	33514866	36270208	31016512	30795004	31530566	30981628	40685444	33203856
927	5-phosphoribosyl diphosphate (PRPP)	Carbohydrate	Pentose Phosphate Pathway	HMDB00280	375455	400081	262562	236386	209879		349132	403710	340475	212649	210066	267802	382748	157951	375843		178173	228574
923	6-phosphogluconate	Carbohydrate	Pentose Phosphate Pathway	HMDB01316	205800	374022	319820	565530	635901	1052598	551736	639962	894101	816064	547752	865694	462463	548600	227736	546034	279305	231209
2527	7-hydroxycholesterol (alpha or beta)	Lipid	Sterol	HMDB06119	3427717	3934879	4472488	3220087	3.1421e+06	4267895	3956830	2520711	2547620	4260261	3.66996e+06	3433765	3662224	4424065	2.7331e+06	3465127	3874649	3545008
3359	7-methylguanine	Nucleotide	Purine Metabolism, Guanine containing	HMDB00897	373761	364407	280450	363328	299750	292180	450700	322549	294896	339818	319742	362552	474510	315912	296068	391956	412032	853552
1495	8-hydroxyoctanoate	Lipid	Fatty Acid, Monohydroxy	HMDB61914	688293	517220	513707	334523	521646	414146	599006		372231	504536	246632	290772	477554	505802	448551	1213842	618623	609772
1526	9,10-DiHOME	Lipid	Fatty Acid, Dihydroxy	HMDB04704	3.85376e+06	2497704	1538218	1855255	1916221	1.01939e+06	2177228	1298446	1376952	1727576	1533279	1397020	2516415	1514976	2188346	1104534	1.75302e+06	2063646
1387	acetylcarnitine (C2)	Lipid	Fatty Acid Metabolism(Acyl Carnitine)	HMDB00201	757356288	723811712	692559168	730497856	569948032	653707712	656118464	709327296	647649408	695203328	639211520	742353792	823051968	721906816	841631104	774990528	751448192	678477120
1116	acetylphosphate	Energy	Oxidative Phosphorylation	HMDB01494	7.02507e+06	3715056	5330455	6.5146e+06	5.85047e+06	20251204	5.21976e+06	4869544	7507644	7258570	8.03456e+06	5215757	5009734	8709616	3.13255e+06	9632390	7.60485e+06	7647856
1095	aconitate [cis or trans]	Energy	TCA Cycle		363156	987880	1623701	633237	939127	1.02571e+06	751055	575877	1323063	743162	848915	1181832	1651367	914575	1242986	1576678	1059467	1.0025e+06
3324	adenine	Nucleotide	Purine Metabolism, Adenine containing	HMDB00034	1.88297e+06	3671063	2057844	748940	1142129	1195154	940015	1492043	1362380	1242464	1602161	1748971	4138940	1518282	1.78983e+06	1690467	2.55435e+06	3242074
3323	adenosine	Nucleotide	Purine Metabolism, Adenine containing	HMDB00050	684514	553428	1043559	1110119	1003187	1.19952e+06	1409899	1528070	1138479	1582175	1196941	1753260	603112	860049	845503	1234243	915154	378646
3318	adenosine 2'-monophosphate (2'-AMP)	Nucleotide	Purine Metabolism, Adenine containing	HMDB11617	1150796	746481	909069	739950	499890	708427	894105	1015437	966867	1494275	1003519	1074116	832017	1.83216e+06	564750	3687271	686478	1127554
3321	adenosine 3',5'-diphosphate	Nucleotide	Purine Metabolism, Adenine containing	HMDB00061	1270662	1054942	1113986	1186434	1341394	1144386	1087523	1092726	1057134	962505	1016781	1146101	1279500	1097813	1297588	532835	1110160	1118250
3317	adenosine 3'-monophosphate (3'-AMP)	Nucleotide	Purine Metabolism, Adenine containing	HMDB03540	413303	293414	412155	446831	493860	661994	487274	627428	535756	941246	462011	987009	291227	631207	281710	896359	250615	247457
3315	adenosine 5'-diphosphate (ADP)	Nucleotide	Purine Metabolism, Adenine containing	HMDB01341	5238964	5.73801e+06	5155340	4682349	4610965	5026360	5.41418e+06	4688648	4931307	5015052	5103416	4825193	5491427	4773879	4967177	6.42095e+06	6681624	5899541
3473	adenosine 5'-diphosphoribose (ADP-ribose)	Cofactors and Vitamins	Nicotinate and Nicotinamide Metabolism	HMDB01178
3316	adenosine 5'-monophosphate (AMP)	Nucleotide	Purine Metabolism, Adenine containing	HMDB00045	2110617	1623190	1486111	1412096	1805193	1761257	1744818	1712332	1562744	2111761	1610079	2349580	1541260	1577803	1538017	3977299	1738437	1505246
3322	adenylosuccinate	Nucleotide	Purine Metabolism, Adenine containing	HMDB00536						56237
1282	adipate (C6-DC)	Lipid	Fatty Acid, Dicarboxylate	HMDB00448	1459904	1441746	1212409	1600164	884569	1235063	4544453	9006794	2307372	3022998	2686742	1103138	2757785	2504793	1429695	2415018	2439792	1370419
1203	adrenate (22:4n6)	Lipid	Polyunsaturated Fatty Acid (n3 and n6)	HMDB02226	79675704	59803820	63051160	31968300	33051400	36720256	59381276	75324328	59174052	40095728	27880434	23805172	41198844	35859960	43129336	33067000	44509752	30020086
1422	adrenoylcarnitine (C22:4)*	Lipid	Fatty Acid Metabolism(Acyl Carnitine)		389989	364744	239044	267493	522428	299560	479176	599179	457234	454472	325989	196803	379438	351779	446712	195536	230791	331015
3295	AICA ribonucleotide	Nucleotide	Purine Metabolism, (Hypo)Xanthine/Inosine containing	HMDB01517	278229	156260	281158	111328	190428	125226	224157	160685	399042	166993	157869	210213	97513	67276	155752	48794	153852	127618
28	alanine	Amino Acid	Alanine and Aspartate Metabolism	HMDB00161	623682432	615580992	596437184	520421568	532916896	431819488	556612160	503658400	512144896	524484640	588607168	491350432	636174336	597074176	693242496	585130304	640754112	593573376
464	alanylleucine	Peptide	Dipeptide	HMDB28691			210887	133232		487626		108323		165812		205837		590641		1444664
3310	allantoin	Nucleotide	Purine Metabolism, (Hypo)Xanthine/Inosine containing	HMDB00462	33004684	30100064	29751276	29873570	26137704	30264820	34759568	34499752	28335332	27580776	27892166	30408674	45526348	35537424	36759792	34933640	34653960	52937888
1464	alpha-hydroxycaproate	Lipid	Fatty Acid, Monohydroxy	HMDB01624	354771	399067	236219	161639	220044	288025	141858	181177	184282	205064	201808		296957	253447	214572	180621	369927	261435
255	alpha-hydroxyisocaproate	Amino Acid	Leucine, Isoleucine and Valine Metabolism	HMDB00746	121507	183272					233667	119355			515703		262097	101714	259294	356058	255172	415727
287	alpha-hydroxyisovalerate	Amino Acid	Leucine, Isoleucine and Valine Metabolism	HMDB00407	4863631	5557013	5039394	2526496	2.54178e+06	2648855	6.65966e+06	5090934	3879146	1997474	2375202	2466276	6944546	5705810	8672538	3936601	4559976	5664018
1099	alpha-ketoglutarate	Energy	TCA Cycle	HMDB00208	2717181	3.24773e+06	2373057	5229032	7.02376e+06	4396278	7206517	5293186	2368879	3375667	3176633	6.1678e+06	2057236	1405247	4131364	4085004	5899064	5352309
3498	alpha-tocopherol	Cofactors and Vitamins	Tocopherol Metabolism	HMDB01893	180979	95394	141841	172984	400054	324234	134338	221698	163838	150408	135167	164463	114817	140551	161091	269220	186287	203612
78	anserine	Amino Acid	Histidine Metabolism	HMDB00194	3202299392	3271698432	3256688384	2558436864	2234705152	2206943744	3296741376	3009669888	2794118912	2338683136	2057940224	2242596096	3622545920	3534856192	3784372224	2910636800	2980677632	3063138816
957	arabitol/xylitol	Carbohydrate	Pentose Metabolism		1696373	2588490	2923559	4286284	3998550	2058726	2193647	2371859	3450450	2301901	1880216	1661667	4474096	4345505	5004356	5125904	4331118	2276094
959	arabonate/xylonate	Carbohydrate	Pentose Metabolism		7729899	7081355	7059097	6954227	6903633	6767088	8230164	8081109	8701250	8390445	7282893	6942816	9980766	12504385	9268649	28946710	9553768	11531851
1170	arachidate (20:0)	Lipid	Long Chain Fatty Acid	HMDB02212	26690200	26079064	26199420	25231206	25040064	27297790	27719884	32159940	24398914	22854128	22095308	24968532	25034744	29845572	27427568	28353006	23695212	20857254
1202	arachidonate (20:4n6)	Lipid	Polyunsaturated Fatty Acid (n3 and n6)	HMDB01043	290375904	261021504	250892960	234076352	235113968	199548864	360130144	373047840	295575520	323889056	249056752	244998928	273889536	235102576	211432768	272073888	267277008	194494304
1421	arachidonoylcarnitine (C20:4)	Lipid	Fatty Acid Metabolism(Acyl Carnitine)		4808551	3192653	2702059	6734809	9088404	4299861	7305318	8030707	7.36414e+06	7703386	6836402	5569432	2028858	2576801	4482592	2852467	4369466	3136619
1420	arachidoylcarnitine (C20)*	Lipid	Fatty Acid Metabolism(Acyl Carnitine)	HMDB06460	257550	293288	269821	195709	314411	319030	324068	212713	607800	303567	211940	267378	1637369	956821	1396889	236898	336882	611931
382	argininate*	Amino Acid	Urea cycle; Arginine and Proline Metabolism	HMDB03148	166508	198635	165127	151972	81828	153512	73738	79719	136016	137060	118991	196559	261482	164801	128305	163655	255324	253292
351	arginine	Amino Acid	Urea cycle; Arginine and Proline Metabolism	HMDB00517	453801984	474294848	435303648	470812800	509219392	368634816	534167360	333299168	468162592	743572992	484529632	706280320	543311296	489171424	539313664	562901504	634864640	362712992
352	argininosuccinate	Amino Acid	Urea cycle; Arginine and Proline Metabolism	HMDB00052	551415	675898	796802	673622	1410009	944032	981919	454483	844528	1789839	1064707	1383313	1625128	1350673	945301	2282820	1253267	543601
38	asparagine	Amino Acid	Alanine and Aspartate Metabolism	HMDB00168	57623396	65688976	46182020	58887452	58478328	45217596	59944444	50655308	48170104	74799480	67727480	65124952	63971112	55984124	57188000	57102736	65924540	54976288
34	aspartate	Amino Acid	Alanine and Aspartate Metabolism	HMDB00191	170944880	189224176	199818144	148133760	193150576	219540560	167269296	125101320	190718160	164572256	174671216	172784688	188790032	181238704	150839392	187152832	203930864	167647120
1295	azelate (C9-DC)	Lipid	Fatty Acid, Dicarboxylate	HMDB00784	2434028	2205514	1554877	1196585	1059087	1723385	1252135	882738	1.04534e+06	1384927	1226488	874835	1883780	2132734	1625752	1815190	2275300	2014896
2350	behenoyl dihydrosphingomyelin (d18:0/22:0)*	Lipid	Sphingolipid Metabolism	HMDB12091	2409469	1.84028e+06	1781364	2773329	2367619	6.48109e+06	2545450	2602549	2960310	3054522	2949487	3220325	1926279	7261737	1.91552e+06	1446463	1454401	1159921
2353	behenoyl sphingomyelin (d18:1/22:0)*	Lipid	Sphingolipid Metabolism	HMDB12103	91641624	60514412	75072992	62841304	59718024	87843672	79249744	59595648	74532992	67127272	75333664	63289052	67484960	88198256	69087040	43868864	60659672	46566824
1423	behenoylcarnitine (C22)*	Lipid	Fatty Acid Metabolism(Acyl Carnitine)		94439	104565	142698	85366	143144	120594			190959	105224	67575	94671	186380	223809	225328		82789	67595
3589	benzoate	Xenobiotics	Benzoate Metabolism	HMDB01870	2161223	2068617	1869187	1820388	1773246	2217319	1718032	1146052	1314691	1701761	1233417	1.9208e+06	1773165	1899502	1508652	1154185	1666590	1796853
52	beta-citrylglutamate	Amino Acid	Glutamate Metabolism		48255	27013		25527	39059	103487	30986	22179	36016		41131	43925	52268	143971	41855	27194	42367	36621
267	beta-hydroxyisovalerate	Amino Acid	Leucine, Isoleucine and Valine Metabolism	HMDB00754	1.47622e+06	1463714	1287453	1093625	981085	1193338	1422171	1301189	1098993	1149887	1292985	1097671	1.03316e+06	1380770	1382383	1335121	1228212	1.46582e+06
268	beta-hydroxyisovaleroylcarnitine	Amino Acid	Leucine, Isoleucine and Valine Metabolism		16541792	14984951	14803872	14344384	15672611	16199877	15692451	13771045	15112501	14552360	15767734	15220001	17257748	16323808	16225796	18304604	16882620	14494967
6	betaine	Amino Acid	Glycine, Serine and Threonine Metabolism	HMDB00043	180144096	183875472	186980304	243727520	224503392	186236144	188604848	154164768	194385312	214060896	184588064	246982960	256312544	243037216	287882016	239552384	246545504	178211520
2679	beta-muricholate	Lipid	Primary Bile Acid Metabolism	HMDB00415				522418	459407	74303	64377		27656	253131		342068	229826	417242	54146	565002	461057	648302
1360	butyrylcarnitine (C4)	Lipid	Fatty Acid Metabolism (also BCAA Metabolism)	HMDB02013	13838253	12916385	14146723	7218334	11984474	10652730	8.18231e+06	8.17931e+06	5484477	9712106	6729616	9187219	31484004	21136410	32405886	25384316	18247664	15499074
2510	campesterol	Lipid	Sterol	HMDB02869	1842906	1.71251e+06	1544531	1142787	1033200	1103476	1659074	1.66594e+06	2306841	1716536	1057973	989720	1604018	1328657	1764874	781165	962560	792399
1444	carnitine	Lipid	Carnitine Metabolism	HMDB00062	616463232	667792896	739649408	784310528	729600448	754095616	757231296	842543744	856507648	882348096	835483456	940127232	570933312	639572992	560846400	631377216	701659840	646237760
75	carnosine	Amino Acid	Histidine Metabolism	HMDB00033	1072810560	1261015936	1263337472	730681664	720356288	785356224	1791590144	1461954432	1117438976	778591808	980898240	1067061056	1749009280	1798518016	1858471424	905517376	898002752	902167424
3607	catechol sulfate	Xenobiotics	Benzoate Metabolism	HMDB59724	166028	279852	197401	217909	112930	98374	413066				298674		1275835	224910	142147	325251	342019	579532
2441	ceramide (d18:1/14:0, d16:1/16:0)*	Lipid	Ceramides		149409	100927	85831	98107	167762	88269	78702		175526	197974	168462	115201					98538
2442	ceramide (d18:1/17:0, d17:1/18:0)*	Lipid	Ceramides		2682493	2811899	2224757	2540982	2336279	1937578	2491443	2316109	2831452	2453887	2259092	2711204	2176976	1861813	2841320	2415521	2903218	2.8878e+06
2444	ceramide (d18:2/24:1, d18:1/24:2)*	Lipid	Ceramides		3225552	3242371	2411225	4020320	3947706	3788167	3978777	3859312	3590542	7100745	4253491	6120917	2991081	3620040	3961163	3435735	4212528	3580777
209	C-glycosyltryptophan	Amino Acid	Tryptophan Metabolism		70123	72374	78489	68272	81130	83417	159578	112133	172277	220221	155519	217523	83807	105374	78667	72378	83586	81097
1651	chiro-inositol	Lipid	Inositol Metabolism	HMDB34220	331644	275376	284787	242710	322651	268863	265644	270032	279681	324968	250891	273135	347465	429934	262609	771708	472247	419705
2673	cholate	Lipid	Primary Bile Acid Metabolism	HMDB00619				288365	250629				77058	198081		194643	212164	460848	93323	215095	229724	222411
2484	cholesterol	Lipid	Sterol	HMDB00067	60252896	58491468	61123464	69942976	63615528	74696200	73918768	59137672	65767604	80318704	69013712	83265320	56802080	78491736	58612000	58214744	61764928	56367256
1679	choline	Lipid	Phospholipid Metabolism	HMDB00097	243014784	207711952	179891968	148029408	226549776	164512064	228799168	149503904	178022304	203350880	172664640	173370288	246900016	217182912	212912640	229441728	221615824	237913728
1680	choline phosphate	Lipid	Phospholipid Metabolism	HMDB01565	46093240	43730496	47675608	40347456	53828588	48632120	49107072	33098786	40335848	52825176	39327808	55277724	51839424	49830184	49155776	56901988	70285600	55500288
3846	cinnamoylglycine	Xenobiotics	Food Component/Plant	HMDB11621			43969				177262						1709840	277245			56897	970899
1398	cis-4-decenoylcarnitine (C10:1)	Lipid	Fatty Acid Metabolism(Acyl Carnitine)		773974	483891	650629	880999	1476447	1300348	857485	981282	629207	1116167	555404	827501	296346	808062	1599658	446421	384549	574604
1093	citrate	Energy	TCA Cycle	HMDB00094	4864916	21247652	32019360	12412702	19692708	20920146	14192307	10242794	23318076	13233229	16489447	22722370	29952428	17115344	22909004	28027088	23559056	19495688
359	citrulline	Amino Acid	Urea cycle; Arginine and Proline Metabolism	HMDB00904	172627392	166876208	143492592	199484768	180373856	174001360	170553312	162596384	151528064	160632592	183100768	185597056	195174176	177474528	236020096	200186032	221836016	222083728
2578	corticosterone	Lipid	Corticosteroids	HMDB01547						86945	56586	52164	75079	63683	63174	134935
386	creatine	Amino Acid	Creatine Metabolism	HMDB00064	10554255360	10642452480	10526065664	10538548224	10283717632	10150211584	10601505792	10604514304	10587980800	10448893952	10284830720	10805283840	10471300096	10435389440	10592340992	10332146688	10979277824	10817087488
388	creatine phosphate	Amino Acid	Creatine Metabolism	HMDB01511	212387	41088							343492	113605	77321	71334					216377	119637
387	creatinine	Amino Acid	Creatine Metabolism	HMDB00562	333940288	359955040	332943200	329938688	298513920	301535296	336071232	351362400	347366880	331936192	321821568	362492192	344469664	315267264	347958176	294568224	329700448	331428352
330	cystathionine	Amino Acid	Methionine, Cysteine, SAM and Taurine Metabolism	HMDB00099	106474	65264	74272	99123		74366	92487	184667	66961	68533		61713	100209	132627	128838	106436	96479	143884
332	cysteine	Amino Acid	Methionine, Cysteine, SAM and Taurine Metabolism	HMDB00574	700605	593586	364499	805177	699164	376888	984341	618220	909570	1003296	885730	1182510	667622	896935	962141	498741	593299	603161
417	cysteine-glutathione disulfide	Amino Acid	Glutathione Metabolism	HMDB00656	2401033	2907152	3199873	2081244	1.93502e+06	3487076	2421055	2160131	2230510	4318060	2809082	2636178	2517102	4326924	2670691	2501031	2528418	1.8848e+06
3419	cytidine	Nucleotide	Pyrimidine Metabolism, Cytidine containing	HMDB00089	25547384	15767258	11303048	12143138	12788379	9712067	17950550	14635060	17222508	17589596	16484768	15317055	17221744	9861296	19839556	7919425	15203646	16990412
1681	cytidine 5'-diphosphocholine	Lipid	Phospholipid Metabolism	HMDB01413	665710	825638	708858	904553	764966	684063	785710	651553	855375	801708	692769	723051	716388	601513	744707	621948	741698	562925
3415	cytidine 5'-monophosphate (5'-CMP)	Nucleotide	Pyrimidine Metabolism, Cytidine containing	HMDB00095	6107945	6245527	8069736	8472319	7266995	9120619	8190331	7497203	8.36488e+06	9125511	8093025	10574404	6728565	7929266	7175817	9623059	8390225	8.36293e+06
1686	cytidine-5'-diphosphoethanolamine	Lipid	Phospholipid Metabolism	HMDB01564	797256	576251	601851	1077550	890541	921778	1023977	849681	980912	1064747	1206453	985794	811794	898578	931167	1411980	1527336	1230529
3420	cytosine	Nucleotide	Pyrimidine Metabolism, Cytidine containing	HMDB00630	110000	106508	136454	307943	178972	157941		238834	102677	82623	146525	132131	263719	281226	261244	250214	106269	129324
3863	daidzein	Xenobiotics	Food Component/Plant	HMDB03312													54125	84659	24350	664815	26948	53511
1395	decanoylcarnitine (C10)	Lipid	Fatty Acid Metabolism(Acyl Carnitine)	HMDB00651	1235520	621738	780015	1.02538e+06	1932068	1788501	1374715	1201969	927636	1547890	680305	941908	581063	1358198	2473208	310676	714309	1406316
3491	dehydroascorbate	Cofactors and Vitamins	Ascorbate and Aldarate Metabolism	HMDB01264	1.80422e+06	1472886	2190326	5881574	6448023	2527287	5913713	7729773	9078062	7666608	8072151	11118732	643300	1665501	1644520	4.07863e+06	3134906	2376564
1443	deoxycarnitine	Lipid	Carnitine Metabolism	HMDB01161	46905388	41488144	44205280	59270660	47517016	56469820	52597952	48325852	58148052	64664356	57202032	77428992	57207488	50525772	55166016	54693092	73390008	62110800
2692	deoxycholate	Lipid	Secondary Bile Acid Metabolism	HMDB00626		69464		278796	224704	178456		79288	94248		66814	273970	164523	151996	89518	195120	110404	199080
2254	diacylglycerol (12:0/18:1, 14:0/16:1, 16:0/14:1) [2]*	Lipid	Diacylglycerol		536770	494806	470052	584728	723537	619751	867485	616512	756562	1055360	1026702	1468424	585671	446433	348960	961236	1110819	683204
2256	diacylglycerol (14:0/18:1, 16:0/16:1) [2]*	Lipid	Diacylglycerol		1299738	1570896	965050	1240209	1.45207e+06	1.54849e+06	1821826	1434157	1387540	1935142	1558256	2253390	1299954	1210774	1081654	1199613	1572244	972291
2257	diacylglycerol (16:1/18:2 [2], 16:0/18:3 [1])*	Lipid	Diacylglycerol		30789754	25089540	19227848	29255992	26976560	29318340	42902768	26667696	31891996	42907552	39500956	41550496	25094072	31471944	20021608	27886242	33484854	26200528
1206	dihomo-linoleate (20:2n6)	Lipid	Polyunsaturated Fatty Acid (n3 and n6)	HMDB05060	53823588	49782492	47179440	44675992	44964324	51412560	66327396	84269032	55509992	57173808	33413744	47280676	61862448	57970984	62158464	45719224	49509772	35318288
1201	dihomo-linolenate (20:3n3 or n6)	Lipid	Polyunsaturated Fatty Acid (n3 and n6)	HMDB02925	65087028	55385448	58978680	38598548	37821296	41383064	69171080	74029160	66638564	45355876	34857592	32872458	68468944	58808776	69126216	42681784	46464372	33122556
1424	dihomo-linolenoylcarnitine (20:3n3 or 6)*	Lipid	Fatty Acid Metabolism(Acyl Carnitine)		1.64351e+06	926090	834836	1.60069e+06	2578366	1155748	2578528	2421998	2227612	1900461	1396828	1120912	1398292	1737836	2.80243e+06	991198	1774703	1882387
1425	dihomo-linoleoylcarnitine (C20:2)*	Lipid	Fatty Acid Metabolism(Acyl Carnitine)		1056274	1005268	853225	1192484	1921287	1269508	1.95027e+06	1632543	1503805	1.96661e+06	944840	1.04716e+06	12111454	6429782	10505171	2381734	2928230	5329607
365	dimethylarginine (SDMA + ADMA)	Amino Acid	Urea cycle; Arginine and Proline Metabolism	HMDB01539	3972876	3734246	3189172	5078208	5575295	5412436	5418582	3369457	4594396	9719603	5601832	10445912	4753768	4418046	3489041	6147287	8241171	7001759
5	dimethylglycine	Amino Acid	Glycine, Serine and Threonine Metabolism	HMDB00092	7541741	6614274	6951628	6270097	6035782	6231642	6282749	7661084	6385515	4882988	5677881	7249661	9315952	7180948	10219605	7835221	7962463	8077207
1205	docosadienoate (22:2n6)	Lipid	Polyunsaturated Fatty Acid (n3 and n6)	HMDB61714	1588076	1358453	1519085	849997	994914	1061484	1752954	2135861	1301255	1256084	747246	1153806	1869515	1840371	2022288	1099723	819280	751577
1428	docosadienoylcarnitine (C22:2)*	Lipid	Fatty Acid Metabolism(Acyl Carnitine)			74297							39254	63691			1528365	256926	901228	178657	119119	240890
1192	docosahexaenoate (DHA; 22:6n3)	Lipid	Polyunsaturated Fatty Acid (n3 and n6)	HMDB02183	140067056	123171496	120232432	138787776	142025296	126376488	186975456	183624400	174893120	155147376	145068704	120858168	139537552	113445424	124922296	159884352	156939584	110701152
1431	docosahexaenoylcarnitine (C22:6)*	Lipid	Fatty Acid Metabolism(Acyl Carnitine)		540313	293388	290084	1000205	1589445	698305	785441	932451	1052224	874702	871377	536544	117647	325909	678519	504216	627695	602531
1191	docosapentaenoate (n3 DPA; 22:5n3)	Lipid	Polyunsaturated Fatty Acid (n3 and n6)	HMDB06528	87591864	66373164	73441216	34782176	38121944	45007304	97258696	106202752	83828752	36243568	43140512	26163356	78324456	55758292	82629648	47634460	51051476	30780034
1204	docosapentaenoate (n6 DPA; 22:5n6)	Lipid	Polyunsaturated Fatty Acid (n3 and n6)	HMDB01976	20656918	23914776	18550134	16775132	15905811	11343123	19075408	28509106	19995328	17977304	10655283	11149568	14258088	15997255	14820419	13919139	14125756	9525710
1430	docosapentaenoylcarnitine (C22:5n3)*	Lipid	Fatty Acid Metabolism(Acyl Carnitine)		313632	191389	194845	328995	823159	327274	633142	751088	581638	321187	347370	138493	271999	359031	669628	144576	296798	388417
1193	docosatrienoate (22:3n3)	Lipid	Polyunsaturated Fatty Acid (n3 and n6)	HMDB02823	1.02091e+06	838239	715833	819592	177004	302115	924869	2.10124e+06	688834	192461			1248915	1208238	1276371		514208	217898
1209	docosatrienoate (22:3n6)*	Lipid	Polyunsaturated Fatty Acid (n3 and n6)		5.86561e+06	4240139	2570421	1.85471e+06	1.73599e+06	1.82591e+06	1947680	6177559	1.4018e+06	1555043			2934548	1406604	3172086		569489	749485
1429	docosatrienoylcarnitine (C22:3)*	Lipid	Fatty Acid Metabolism(Acyl Carnitine)		108158				52041		72700		43746				555082	207951	413516	82341	75431	127390
1300	dodecanedioate (C12-DC)	Lipid	Fatty Acid, Dicarboxylate	HMDB00623	170628	232241	494295	121214	485971	221662	234064	123591		148512	120883	215939	157324	244979	311490	200532	226262	171107
1190	eicosapentaenoate (EPA; 20:5n3)	Lipid	Polyunsaturated Fatty Acid (n3 and n6)	HMDB01999	8994207	7969912	7357992	9560535	9131157	11022910	17071870	16784312	10723557	14442777	9596338	8092180	12907693	11283288	10524947	11038121	9395575	7989301
1173	eicosenoate (20:1)	Lipid	Long Chain Fatty Acid	HMDB02231	112074832	101079000	98274144	69682552	78639192	97522496	113575808	158791232	71926400	67498264	49411844	56480124	153021056	146666144	134553376	94443744	67526744	70380496
1426	eicosenoylcarnitine (C20:1)*	Lipid	Fatty Acid Metabolism(Acyl Carnitine)		2749810	2223006	1798576	1724042	2345704	1683883	3032331	2178394	1930770	2135436	1137497	1166136	13762223	7412051	12884600	1980959	3947846	6329938
3877	equol sulfate	Xenobiotics	Food Component/Plant		124835	124295	142380	184706	159292	135869	282139	165780	103717	124138	134671	168089	652468	518775	217495	322639	317371	481964
3878	ergothioneine	Xenobiotics	Food Component/Plant	HMDB03045	364985	478181	254151	1743794	1174388	723197	4574328	5725118	6.74466e+06	2533073	5802041	7613577	449162	867274	808123	3440625	1674398	491778
1178	erucate (22:1n9)	Lipid	Long Chain Fatty Acid	HMDB02068	6416251	6261495	6319669	4.0418e+06	3357475	4.06554e+06	6474090	6317670	3950457	3594393	2910972	3167362	7.64792e+06	8797621	8409453	5397437	4724560	4390445
1427	erucoylcarnitine (C22:1)*	Lipid	Fatty Acid Metabolism(Acyl Carnitine)				122495	59378	66191	58675	148982		96941	123299			1146887	343951	863866			225459
1086	erythronate*	Carbohydrate	Aminosugar Metabolism	HMDB00613	31177924	34339592	35489540	18439572	21818222	26503238	47087760	37934880	35525540	40026132	41708180	44550024	30730732	29386308	29616194	17628404	22510248	26970006
296	ethylmalonate	Amino Acid	Leucine, Isoleucine and Valine Metabolism	HMDB00622	1586515	1494619	1468083	1017166	2134114	2180499	2285796	1880306	1794699	2817334	1033579	2322600	2406426	1806855	2093976	2075364	1796630	3054298
3477	flavin adenine dinucleotide (FAD)	Cofactors and Vitamins	Riboflavin Metabolism	HMDB01248	2314514	1.71979e+06	1709710	1322723	1615530	1664304	1217357	1028304	1250523	1179379	1271273	1037692	1.89966e+06	1660821	1763033	1299437	1583830	1565539
3478	flavin mononucleotide (FMN)	Cofactors and Vitamins	Riboflavin Metabolism	HMDB01520	151130	89784	100924	77562	78432	62938	79216	55889	68327	80615	88842	61686	100433	90387	96802	57552	108463	117354
3886	formononetin	Xenobiotics	Food Component/Plant	HMDB05808	60643													1008027		6389906	79944	716731
1010	fructose	Carbohydrate	Fructose, Mannose and Galactose Metabolism	HMDB00660	539829	566681	722332	2000971	1057366	4721378	765408	937974	1045883	821765	1189148	1313181	4961158	3776713	3.49143e+06	14424060	2660346	2678923
907	fructose 1,6-diphosphate/glucose 1,6-diphosphate/myo-inositol diphosphates	Carbohydrate	Glycolysis, Gluconeogenesis, and Pyruvate Metabolism		403411	452336	829950	376077	383763	1291202	658688	698470	636570	339872	446967	439779	742474	1577841	1179486	820486	405258	515034
904	fructose-6-phosphate	Carbohydrate	Glycolysis, Gluconeogenesis, and Pyruvate Metabolism	HMDB00124	3237304	2507387	1545788	4878002	1537589	109376064	3337333	3756921	2672438	4934861	3739949	3779351	2932548	27190844	3123737	56520836	3983698	3761752
1103	fumarate	Energy	TCA Cycle	HMDB00134	31841860	32926122	30654268	19859712	42850492	25329986	36749496	26944738	35994752	37583888	33967712	37053492	48882024	45837684	42104516	58848788	37067564	25364878
1026	galactitol (dulcitol)	Carbohydrate	Fructose, Mannose and Galactose Metabolism	HMDB00107	7.53869e+06	8544702	8.04774e+06	7101783	5.90314e+06	6584503	6066873	5514851	5555516	5504607	5513780	5427862	8074060	9813692	7.64672e+06	8046693	8161911	5811223
1035	galactonate	Carbohydrate	Fructose, Mannose and Galactose Metabolism	HMDB00565	5911655	5746632	7.09794e+06	5652423	6999567	5165853	11979315	11408445	9730977	10276758	10574828	12438601	6.6486e+06	8596014	5654534	12523727	6158455	5585324
1027	galactose 1-phosphate	Carbohydrate	Fructose, Mannose and Galactose Metabolism	HMDB00645		127283			161184		430865	501187		478861	621297	563611	128209		103913			239573
48	gamma-carboxyglutamate	Amino Acid	Glutamate Metabolism	HMDB41900	74880		51933	83434	159355	125001	108499	84342	137120	217017	194914	226772	89935	74151	76034	116621	164009	157607
443	gamma-glutamyl-alpha-lysine	Peptide	Gamma-glutamyl Amino Acid		44567		95986				176029	84620		78503	70485	97690	198170	238344	157787	112003
444	gamma-glutamyl-epsilon-lysine	Peptide	Gamma-glutamyl Amino Acid	HMDB03869							119046	131880	88229	193714	100498	106700		69314		53597
437	gamma-glutamylglutamate	Peptide	Gamma-glutamyl Amino Acid	HMDB11737		133868	119226	119339	112133				258152		304331						218814	203585
438	gamma-glutamylglutamine	Peptide	Gamma-glutamyl Amino Acid	HMDB11738
442	gamma-glutamylleucine	Peptide	Gamma-glutamyl Amino Acid	HMDB11171	86859	59749	99085	61271	80143	76685	84865	71548	78768	76624	85607	62120	85006	84772	65858	85875	96371	108654
446	gamma-glutamylphenylalanine	Peptide	Gamma-glutamyl Amino Acid	HMDB00594
450	gamma-glutamylvaline	Peptide	Gamma-glutamyl Amino Acid	HMDB11172	108759	87685		107571	119602		156950	135253	75679		67167	118579	121717				201204
3806	gluconate	Xenobiotics	Food Component/Plant	HMDB00625	2842063	3396898	2544546	2293659	1905599	3.4838e+06	2462578	2361331	2799006	3131998	2264134	3407347	2609826	2818747	1545647	4868405	2561817	2196041
1059	glucosamine-6-phosphate	Carbohydrate	Aminosugar Metabolism	HMDB01254		40832				8192686				199525	138999			2020816		3.61855e+06
900	glucose	Carbohydrate	Glycolysis, Gluconeogenesis, and Pyruvate Metabolism	HMDB00122	344739264	406487968	312740448	343121696	265156496	320412160	344685728	389158176	319668608	365877280	283969600	396892672	292892768	303533216	256674848	346122304	286655328	229551312
901	glucose 6-phosphate	Carbohydrate	Glycolysis, Gluconeogenesis, and Pyruvate Metabolism	HMDB01401	14408540	10630441	6958423	20873580	14777615	326891616	16003886	17031544	12323161	19880112	17205406	17649452	10578506	119925704	12587287	194186256	13041317	11878845
1063	glucuronate	Carbohydrate	Aminosugar Metabolism	HMDB00127	1453998	1342854	1123183	1083206	1143864	1551939	1448484	1212176	915256	1443618	1262130	1331625	2903082	1817768	1597354	3672874	1735325	3528818
41	glutamate	Amino Acid	Glutamate Metabolism	HMDB00148	870794496	662421632	762307520	708524608	710828416	670422848	684493312	703844544	629330560	920965312	741222464	1040945408	528233664	511911552	541313280	463120288	824702080	669294720
49	glutamate, gamma-methyl ester	Amino Acid	Glutamate Metabolism	HMDB61715	1100972	890962	953633	1216681	881420	1006385	1220529	616531	996286	1284271	982771	826939	1121555	1006218	1041465	800517	958535	970664
42	glutamine	Amino Acid	Glutamate Metabolism	HMDB00641	1280259072	1043179008	889108032	1412495232	1299051776	1278304768	1070917248	1087950592	1076958336	1386433408	1284718720	1387006848	1103966848	1058976448	1157133824	1233862272	1398386560	1207826816
571	glutaminylleucine	Peptide	Dipeptide	HMDB29153			82673	87403	46879	234830		81204		125494	61289	101191		389687		322467
1276	glutarate (C5-DC)	Lipid	Fatty Acid, Dicarboxylate	HMDB00661	11728501	11799750	9896549	6.75565e+06	6.25655e+06	9740291	6.92466e+06	6020552	5311477	7.15053e+06	6811591	6.3673e+06	11577068	11229594	9723318	10210712	11743596	9837149
415	glutathione, oxidized (GSSG)	Amino Acid	Glutathione Metabolism	HMDB03337	11669905	12129671	11390856	9649903	9210998	8633814	10861523	9938165	9323736	11198676	10054291	11974670	11282727	10751622	13400323	9226082	13928825	12076509
414	glutathione, reduced (GSH)	Amino Acid	Glutathione Metabolism	HMDB00125	1.6459e+06	1323234	1249962	1483798	1161815	742726	1164829	1178322	1689317	969895	1382352	2067492	1253121	1689252	1.68309e+06	1423323	1428661	1395923
920	glycerate	Carbohydrate	Glycolysis, Gluconeogenesis, and Pyruvate Metabolism	HMDB00139	18632304	20610024	16821510	26242164	15333442	16895152	16176818	29382006	19180586	22683676	21786332	26010368	17004228	22143660	13662032	21568228	14699196	12792000
2219	glycerol	Lipid	Glycerolipid Metabolism	HMDB00131	23557324	21746632	18034792	22402060	20069294	22157232	22625588	19202788	22601676	24398220	22451664	21728236	23811524	16912396	24186956	18880184	19511776	21836910
2220	glycerol 3-phosphate	Lipid	Glycerolipid Metabolism	HMDB00126	621848	415954	305228	194168	309571	273886	401052	198777	299104	237279	348755	254737	400366	329772	527000	234427	407925	445642
1687	glycerophosphoethanolamine	Lipid	Phospholipid Metabolism	HMDB00114	14070819	14250033	13562832	14336414	15345298	17632946	16886772	16859840	14111154	19230018	16983542	19094940	14435214	18319306	14982671	11092147	13036960	13124877
2225	glycerophosphoglycerol	Lipid	Glycerolipid Metabolism		8971272	8773995	7.81678e+06	8539159	10244154	11669518	13910880	12947792	12809205	19096872	19602644	18146728	8235793	7509273	9074953	8436675	7059243	7.50802e+06
1689	glycerophosphoinositol*	Lipid	Phospholipid Metabolism		2139005	1531571	1925182	1487156	2171193	1486087	1584213	1268526	1956771	1444073	2042832	954552	3402132	2.20038e+06	1940868	1970143	2994610	2817687
1683	glycerophosphorylcholine (GPC)	Lipid	Phospholipid Metabolism	HMDB00086	174358272	155613200	169582256	183114816	185666640	197962112	227897760	225718304	226318912	261695760	190189792	242871936	137642880	166122400	154185984	133685400	135339920	127032984
1688	glycerophosphoserine*	Lipid	Phospholipid Metabolism						73558				43619		31933			46694	74583	58614	49925	44054
1	glycine	Amino Acid	Glycine, Serine and Threonine Metabolism	HMDB00123	101874264	109252176	91974048	121398416	116624184	101198752	107761904	69273272	77456056	118078384	122495784	138082608	101915704	123532176	112264624	138697072	178909280	134582576
2460	glycosyl ceramide (d18:1/20:0, d16:1/22:0)*	Lipid	Ceramides		4868969	3.56556e+06	3060979	4697516	4401732	9667432	4647084	4052162	5058401	5001898	5363327	5519567	4315729	12998422	4211586	3191397	3152693	2866429
2462	glycosyl ceramide (d18:2/24:1, d18:1/24:2)*	Lipid	Ceramides		3.86135e+06	2865434	2628478	4186436	3487376	8908791	3.97639e+06	3.58778e+06	4308959	4.08809e+06	4547889	4474451	3583739	14273880	3658550	2790484	2446993	2130891
2451	glycosyl-N-(2-hydroxynervonoyl)-sphingosine (d18:1/24:1(2OH))*	Lipid	Ceramides		2732397	3036369	2848559	6765585	4304143	9756346	2422993	3709013	3638592	4290716	3927796	3896603	4936555	13132388	5361681	4268733	3291352	2531394
2445	glycosyl-N-palmitoyl-sphingosine (d18:1/16:0)	Lipid	Ceramides		643433	621885	541356	754099	929660	959856	1257928	1107456	1242808	2265013	1361799	1685484	583979	1082379	601795	564262	674261	547145
2452	glycosyl-N-stearoyl-sphinganine (d18:0/18:0)*	Lipid	Ceramides		115300					370723	80049		141898		121870	97584		721822
2446	glycosyl-N-stearoyl-sphingosine (d18:1/18:0)	Lipid	Ceramides		5718484	4386207	3.51634e+06	5380642	5208162	10387336	5477752	4924541	5552413	6259202	5971422	6423062	4754626	13759856	4692167	4303790	4155559	3650555
593	glycylisoleucine	Peptide	Dipeptide	HMDB28844	90675	152388	181359	133732	143460	142311	121625	165951	112882	247407	159005	252962	192104	252025	55517	196206	175425	95772
594	glycylleucine	Peptide	Dipeptide	HMDB00759	531311	976441	1580278	1303656	1097215	1744476	969272	1538018	1323756	2473809	1209153	2.0551e+06	1003209	2150921	683294	2111564	612676	522177
604	glycylvaline	Peptide	Dipeptide	HMDB28854	584156	858186	1187866	1170236	1092137	1099228	864430	1124818	1023944	1460155	1086505	1375011	664035	1023122	590030	1574476	806033	662860
385	guanidinoacetate	Amino Acid	Creatine Metabolism	HMDB00128	4532365	5148753	4322602	3882532	4352952	5689200	4503063	3.20121e+06	3.11815e+06	5311117	3.78801e+06	4645718	5530706	5924668	4738867	4699696	4698703	5013640
3357	guanine	Nucleotide	Purine Metabolism, Guanine containing	HMDB00132	603302	526964	361886	287905	387230	333048	577933	423461	549848	622785	478801	467335	435327	466049	509368	248209	462208	393820
3356	guanosine	Nucleotide	Purine Metabolism, Guanine containing	HMDB00133	2816619	2348637	2513863	1929808	2089038	2794052	2886147	2382337	3089874	4171224	2809439	3.02374e+06	2079824	2783415	1961972	2712827	2.02195e+06	1520185
3351	guanosine 5'- monophosphate (5'-GMP)	Nucleotide	Purine Metabolism, Guanine containing	HMDB01397	13373901	12573000	12960920	12343544	11628674	13111651	13824234	13339854	13400698	14056007	14189385	14790102	13527446	13224521	14056467	12677055	14628136	15503291
3496	gulonate*	Cofactors and Vitamins	Ascorbate and Aldarate Metabolism	HMDB03290	4401181	5058336	5.42075e+06	4269965	4967526	4.03253e+06	7717295	6813702	4710966	5004995	6.35039e+06	5720781	12436471	9044092	7586933	8437345	5179905	10233891
3534	heme	Cofactors and Vitamins	Hemoglobin and Porphyrin Metabolism	HMDB03178
1185	hexadecadienoate (16:2n6)	Lipid	Polyunsaturated Fatty Acid (n3 and n6)	HMDB00477	35417232	25276448	22613716	33014640	20893220	25411402	29437278	27991932	23285240	35360120	26023182	26471562	36355828	32224236	36816236	26364588	23130090	24905890
1186	hexadecatrienoate (16:3n3)	Lipid	Polyunsaturated Fatty Acid (n3 and n6)		1088439	699108	715449	1.18591e+06	944736	751422	726750	1.07559e+06	870492	1070729	805622	872201	956203	892473	1036423	667265	993681	748188
1392	hexanoylcarnitine (C6)	Lipid	Fatty Acid Metabolism(Acyl Carnitine)	HMDB00705	3863529	2932202	3.21573e+06	2276883	4443642	4172182	3042187	3138306	2213307	4221338	2.06204e+06	3447385	3.39837e+06	3162860	7452475	2657405	2170218	3.19262e+06
1374	hexanoylglycine	Lipid	Fatty Acid Metabolism(Acyl Glycine)	HMDB00701	79504	99930	57204			61759	271160		102446	101124	81051	103839	693146	194868	155688		202369	1692072
3577	hippurate	Xenobiotics	Benzoate Metabolism	HMDB00714	902403	1086315	1088832	1279734	982783	1244042	2236253	1245711	571732	661244	1466037	1.31013e+06	18339540	1734385	1264601	1412275	1471903	12886352
79	histamine	Amino Acid	Histidine Metabolism	HMDB00870	3195523	5320429	5460243	6620085	6.35515e+06	4501914	7683300	8662961	5746991	8937754	8139252	14466830	4958418	7792337	5424645	8421589	8176276	6241409
63	histidine	Amino Acid	Histidine Metabolism	HMDB00177	15904159	13335594	11926919	17574196	16972856	13068204	14546331	12852676	14927650	16340940	16705508	16907364	14235540	13497669	14777396	16254211	17794550	11579781
360	homoarginine	Amino Acid	Urea cycle; Arginine and Proline Metabolism	HMDB00670	391436	546648	614285	1080914	1767906		1001542	102334		2139173	641916	1680123	641260	1064924	1056843	1678605	1.84765e+06	823223
361	homocitrulline	Amino Acid	Urea cycle; Arginine and Proline Metabolism	HMDB00679	82993	154477		220991	154587	279621	212050	200832	82832	164148	132839	141016	322972	325734	298573	205164	218799	201147
3904	homostachydrine*	Xenobiotics	Food Component/Plant	HMDB33433	235446	233395	327817	107483	265881	340619	418740	209398	454680	174937	311516	247848	625510	746893	882157	515635	935179	329619
343	hypotaurine	Amino Acid	Methionine, Cysteine, SAM and Taurine Metabolism	HMDB00965	3722933	2547112	2198372	4539658	3624221	2982548	8094164	7471775	8162600	5.39129e+06	5945535	8106346	4208321	5339977	7830068	5196402	5.08046e+06	3685882
3300	hypoxanthine	Nucleotide	Purine Metabolism, (Hypo)Xanthine/Inosine containing	HMDB00157	47413812	41750504	24431262	31670552	37325412	20171200	49511420	39690568	44430812	54839444	46866672	48416904	37523912	31554664	38368192	14005972	36139544	31988424
74	imidazole lactate	Amino Acid	Histidine Metabolism	HMDB02320	1128343	873335	989858	753619	709056	732183	1348655	1438580	1703671	960452	851959	856809	995408	1010313	1202172	472170	463645	391601
72	imidazole propionate	Amino Acid	Histidine Metabolism	HMDB02271	132966	167937	129003	428193	348561	283580	136121	93078	73115	262735	132994	259975	293669	321101	366790	310302	358190	530655
233	indolelactate	Amino Acid	Tryptophan Metabolism	HMDB00671	335060	274686	239322	484989	552534	423609	376888	239024	292360	592022	582779	531010	346725	294060	245664	794315	648262	1091656
236	indolepropionate	Amino Acid	Tryptophan Metabolism	HMDB02302						23300		42911	28532	44493		36818		73771	63779	76271	51767
3299	inosine	Nucleotide	Purine Metabolism, (Hypo)Xanthine/Inosine containing	HMDB00195	156517472	153046384	135355904	135030016	132497632	151117632	151072208	146367504	154774208	198343808	144844448	163014128	135689344	165703520	130110232	148955360	118468592	91889744
3298	inosine 5'-monophosphate (IMP)	Nucleotide	Purine Metabolism, (Hypo)Xanthine/Inosine containing	HMDB00175	450614336	440333312	466511072	459852064	427537312	439268416	409785856	420720160	417568256	385951552	404149440	411543840	462834624	436066912	467927072	470288544	478403168	496697376
1659	inositol 1-phosphate (I1P)	Lipid	Inositol Metabolism	HMDB00213	3454600	3247853	2466513	1956379	1996110	1592030	4715785	2571532	2443295	2174155	2778841	2073810	4925130	3943118	4441652	1910219	3891051	4389610
309	isobutyrylcarnitine (C4)	Amino Acid	Leucine, Isoleucine and Valine Metabolism	HMDB00736	2913153	4220043	5.65092e+06	2181483	2951574	2550457	3848872	2.62299e+06	2121927	2847339	6603755	1859181	4576508	3957224	3804883	5.22296e+06	2255290	1727943
1097	isocitrate	Energy	TCA Cycle	HMDB00193	429201	549507	584577	1394295	1094781	773627	633515	1029803	1398979	1972494	1084288	2.00745e+06	515399	538079	451424	591848	507704	325978
1098	isocitric lactone	Energy	TCA Cycle		2990376	2479533	2.81625e+06	1868800	2560811	2710489	3027825	2037229	2286741	2421279	2111100	2845308	2977464	2492106	2558396	3369261	2550281	3733179
283	isoleucine	Amino Acid	Leucine, Isoleucine and Valine Metabolism	HMDB00172	402265216	435633280	345692672	361346528	338991168	291521440	365084480	374254464	319103808	450037120	415932032	425634496	374808608	338330432	337574016	282305888	399406464	415027360
628	isoleucylglycine	Peptide	Dipeptide	HMDB28907	782631	1211611	1648462	1388412	1272333	2357061	1249672	1769796	1391488	2513966	1461303	1975897	1073985	2248570	756397	3813863	837933	643342
260	isovalerylcarnitine (C5)	Amino Acid	Leucine, Isoleucine and Valine Metabolism	HMDB00688	1815218	1.67797e+06	2270462	900507	1098762	1090902	1874633	1.47155e+06	1171048	973075	3940457	606358	1262895	1419713	1321666	1231865	778473	197952
259	isovalerylglycine	Amino Acid	Leucine, Isoleucine and Valine Metabolism	HMDB00678	394203	404759	362224	102374	84993	324528	361985	49543		254802	382758	394767	900496	299525	316462	305987	402746	788940
213	kynurenine	Amino Acid	Tryptophan Metabolism	HMDB00684	495129	517088	438675	405247	506337	487133	675737	398038	328343	689265	583177	551694	453348	417307	401350	627323	674607	753518
917	lactate	Carbohydrate	Glycolysis, Gluconeogenesis, and Pyruvate Metabolism	HMDB00190	1378068480	1595473664	1407292160	1643116416	1440588160	956303680	1491996672	1716622336	1516553472	1595398784	1429344000	1777241856	1417406848	1222490496	1360581504	1418211200	1299492096	1130959104
2455	lactosyl-N-palmitoyl-sphingosine (d18:1/16:0)	Lipid	Ceramides		213904		186355	274527	196549	205102	442377	349092	470558	858850	610385	528622					245634
2456	lactosyl-N-stearoyl-sphingosine (d18:1/18:0)*	Lipid	Ceramides	HMDB11591	2835751	2121248	2636199	2878828	2752144	2717194	4756814	5360764	5222037	5658882	4552853	5275384	2244484	1716260	2062429	2396055	2748918	2312672
1399	laurylcarnitine (C12)	Lipid	Fatty Acid Metabolism(Acyl Carnitine)	HMDB02250	5953431	3.94293e+06	4236537	4518443	6206424	5483998	3.36203e+06	3705520	2598125	4666449	2098108	2820219	1993835	3564543	6530113	1451186	1968648	2985891
249	leucine	Amino Acid	Leucine, Isoleucine and Valine Metabolism	HMDB00687	459065568	509675904	435195616	397920448	387014080	314044928	405084352	425691136	388675392	532892704	527479200	472204064	437171616	406131008	377123840	362061920	433370528	398600224
641	leucylalanine	Peptide	Dipeptide	HMDB28922			149853		84623	410618								733449		1278440
809	leucylglutamine*	Peptide	Dipeptide	HMDB28927			90092	95845	48383	275460				118935		93007		339871		780425
646	leucylglycine	Peptide	Dipeptide	HMDB28929	77891	136014	599653	441199	287559	1428441	247594	479924	297128	510920	314081	494781	158963	1726910	152663	2672032	92998	75832
2355	lignoceroyl sphingomyelin (d18:1/24:0)	Lipid	Sphingolipid Metabolism		50300192	39698320	39210972	51760528	51338280	77802440	47641368	43121096	48837712	57274172	54597624	57509060	40736992	82478880	40018672	37227244	39126248	34683600
1433	lignoceroylcarnitine (C24)*	Lipid	Fatty Acid Metabolism(Acyl Carnitine)						92521	90988		59966	78773	51938	58361		48541	117966
1197	linoleate (18:2n6)	Lipid	Polyunsaturated Fatty Acid (n3 and n6)	HMDB00673	3436028416	2767088896	2556978688	3028523264	2661245952	3249009408	3566326528	3872578304	2977170944	3368762112	2718185728	2669824256	3230123776	3353406976	3092606720	2572119040	2915515136	2492540672
1199	linolenate [alpha or gamma; (18:3n3 or 6)]	Lipid	Polyunsaturated Fatty Acid (n3 and n6)	HMDB03073	212025696	168482112	145784160	218735952	198498064	234592128	277257760	289244512	212056288	255057024	205542496	190551200	237400480	230108160	216677392	206564272	229472848	193700400
1406	linolenoylcarnitine (C18:3)*	Lipid	Fatty Acid Metabolism(Acyl Carnitine)		3826834	1451891	1225977	11001755	9747641	5464413	11907931	10515639	8443032	6746970	9923373	6543175	3603660	4998043	8614735	5115992	13323008	9011893
1635	linoleoyl ethanolamide	Lipid	Endocannabinoid	HMDB12252	758950	574581	491751	529939	685157	617433	1084850	1082637	807467	929467	562425	673730	815641	622129	1101508	998806	693595	706628
2308	linoleoyl-arachidonoyl-glycerol (18:2/20:4) [1]*	Lipid	Diacylglycerol	HMDB07257	793174	593455	403432	229123		670076	1010918	383218	144733	1041410	674655	274543	431767	274020	208509	223789	773151	747472
2309	linoleoyl-arachidonoyl-glycerol (18:2/20:4) [2]*	Lipid	Diacylglycerol	HMDB07257	3613191	2108733	2937604	2776710	2554195	2.07979e+06	3154091	3768491	3.85811e+06	5936634	2.85276e+06	3630378	2358767	2107274	1849803	2599868	2623295	2358275
1405	linoleoylcarnitine (C18:2)*	Lipid	Fatty Acid Metabolism(Acyl Carnitine)	HMDB06469	56137408	28873134	20754112	104821912	92332472	66229000	94472904	86311640	74972976	78744336	76153968	55393048	56470188	64580188	103531488	44868452	101785032	83123088
1456	linoleoylcholine*	Lipid	Fatty Acid Metabolism (Acyl Choline)														123273					89278
2313	linoleoyl-docosahexaenoyl-glycerol (18:2/22:6) [2]*	Lipid	Diacylglycerol	HMDB07266	3346422	3035839	3221997	5786895	4004931	4829959	4259081	3606147	5482670	7965674	4911157	5100029	3622204	3957826	3547856	5130511	4033039	4510025
2300	linoleoyl-linolenoyl-glycerol (18:2/18:3) [1]*	Lipid	Diacylglycerol	HMDB07249	1194654	422128	531518	710581	506787	1055392	1200136	588111	922689	775325	953550	579871	748708	902157	677310	487817	1200312	1525034
2301	linoleoyl-linolenoyl-glycerol (18:2/18:3) [2]*	Lipid	Diacylglycerol	HMDB07250	13061592	10142029	9280679	16108191	13631294	14956671	15541128	14523659	15467565	20965752	15810166	13518235	14307656	16051511	13924569	10985087	16837502	15720364
2298	linoleoyl-linoleoyl-glycerol (18:2/18:2) [1]*	Lipid	Diacylglycerol	HMDB07248	37092652	20638502	26372596	25332218	20948936	34257076	31931444	21171790		31300554	29858006	25324338	24808220	36349112	27123156	21018558	37471740	41315732
2299	linoleoyl-linoleoyl-glycerol (18:2/18:2) [2]*	Lipid	Diacylglycerol	HMDB07248	63518288	39449412	34525716	53706640	28978684	42281764	24063896	44054956	64588980	71861744	23663448	48456840	41342936	44693612	38278720	34810316	32878922	50847372
89	lysine	Amino Acid	Lysine Metabolism	HMDB00182	383889760	411819616	342513408	501223968	601261312	400367904	466344000	266464816	387576800	760402880	452848896	686893632	437364032	507890912	474364128	611886080	635581440	385951264
665	lysylleucine	Peptide	Dipeptide	HMDB28955		222704	294197	236163	135171	296479	178538	228514	214169	313241	214802	305182	171672	262512	80548	400912	272038	167664
1104	malate	Energy	TCA Cycle	HMDB00156	125024784	138391184	146045520	125578688	221283984	186062672	164836848	162568224	182963168	210501440	172808656	194926272	275776736	214310560	163694160	301597600	167983952	126744384
1288	maleate	Lipid	Fatty Acid, Dicarboxylate	HMDB00176	5539855	5964941	5434787	3.29089e+06	3.25899e+06	5467732	3901935	3028204	2789113	4.14325e+06	4022327	2786739	5423056	5247732	4523513	4796191	4869783	4402529
1121	malonate	Lipid	Fatty Acid Synthesis	HMDB00691	33830700	28838852	25413654	23417212	20851248	24381124	24684338	19857094	17636420	22423766	22821356	19321052	31835440	101568704	28721302	325153600	38478112	78422976
1120	malonylcarnitine	Lipid	Fatty Acid Synthesis	HMDB02095	2682259	2577091	2451729	2817680	2989301	2638735	2245186	2723858	2805669	3162570	2385605	3027337	2849406	2375956	3082327	2760604	2614730	2366471
962	maltohexaose	Carbohydrate	Glycogen Metabolism	HMDB12253	1033557	781247	939390	588127	517700	571266	825645	938515	836593	518097	494227	529397	682515	638935	668947	613509	509547	442750
970	maltose	Carbohydrate	Glycogen Metabolism	HMDB00163	225657392	215038464	189795472	135249408	123661712	115919488	210856800	246180832	191322960	124911976	120128104	117426496	178917328	161929264	169967408	155294368	120371920	94647664
965	maltotetraose	Carbohydrate	Glycogen Metabolism	HMDB01296	906213	766635	640786	1606048	1188049	1452194	1016534	2203117	1325545	345365	1164863	693545	415558	414510	1118898	2507248	975929	311847
967	maltotriose	Carbohydrate	Glycogen Metabolism	HMDB01262	40237312	34648628	36895132	26046874	19035464	21232144	36305052	51232056	35835208	12982103	19047116	18002804	24789142	23302180	32040256	29512618	18306384	10189141
1015	mannitol/sorbitol	Carbohydrate	Fructose, Mannose and Galactose Metabolism	HMDB00247	14356250	14344483	14867749	14549749	19343224	16222324	17711210	14454657	16357831	18141404	17713484	17764104	15320497	14781134	17510522	21642918	18269534	18327554
1016	mannose	Carbohydrate	Fructose, Mannose and Galactose Metabolism	HMDB00169	270385	648262	491258	1413114	353726	6.04197e+06	522613	421736	461673	682669	526439	1283311	640331	2.9333e+06	327059	6043484	1026275	953031
1017	mannose-6-phosphate	Carbohydrate	Fructose, Mannose and Galactose Metabolism	HMDB01078	4233304	2.91591e+06	2.03425e+06	5578902	4251204	113611360	3655972	4112339	3126511	4868896	4252920	4090781	2663192	32262372	3.52994e+06	56024184	3663576	3132246
1154	margarate (17:0)	Lipid	Long Chain Fatty Acid	HMDB02259	74528424	75635632	77782160	71041840	74084112	82826568	84862736	94837712	79744864	80649680	64956432	66265672	82918448	87164152	75816240	79660248	78133608	63867996
1434	margaroylcarnitine (C17)*	Lipid	Fatty Acid Metabolism(Acyl Carnitine)	HMDB06210	972813	906054	805881	1212586	1248143	835551	819228	711802	1.00342e+06	1211557	651883	877576	1058180	1555523	1662571	544149	842384	888936
1208	mead acid (20:3n9)	Lipid	Polyunsaturated Fatty Acid (n3 and n6)	HMDB10378	17063720	12757065	11954228	12222555	14437790	11594805	15743389	23000064	12576381	14290457	7191840	7.37996e+06	10730806	9845416	10573891	9058155	7.43722e+06	7769113
315	methionine	Amino Acid	Methionine, Cysteine, SAM and Taurine Metabolism	HMDB00696	195184880	205556032	174982112	213793120	200172848	143024928	216461184	217899888	188099648	261630880	252150112	249287680	223778336	206984160	202225696	222955632	225484320	174487024
319	methionine sulfone	Amino Acid	Methionine, Cysteine, SAM and Taurine Metabolism		172806	166795	204623	365064	419477	455397	155202	93138	142504	267186	339553	434126	156251	145997	162854	495739	566564	366285
320	methionine sulfoxide	Amino Acid	Methionine, Cysteine, SAM and Taurine Metabolism	HMDB02005	54437636	68585056	64442496	42070396	39780220	33033794	41922444	32785726	32427782	51341000	54382092	38235068	71209624	51649080	48904632	46310060	54945708	40228948
4018	methyl glucopyranoside (alpha + beta)	Xenobiotics	Food Component/Plant		3398492	2070779	3266761	1331540	1517219	1.78907e+06	3631460	1859395	3308216	1235836	1765172	1.03112e+06	2656620	3031614	3.55288e+06	1416336	1651253	1432474
1366	methylmalonate (MMA)	Lipid	Fatty Acid Metabolism (also BCAA Metabolism)	HMDB00202	4483874	5439243	5057606	5.17944e+06	4631987	4436326	5180883	4696821	4438156	3.41109e+06	5136147	4398446	6645308	6870644	7927779	13633000	9011403	7427819
3444	methylphosphate	Nucleotide	Purine and Pyrimidine Metabolism	HMDB61711	1.3578e+06	926071	724049	816141	876834	482616	972085	799337	910271	432242	753952	650133	681255	841008	945776	455705	899732	670100
297	methylsuccinate	Amino Acid	Leucine, Isoleucine and Valine Metabolism	HMDB01844	715080	750388	647939	566154	691479	722318	972826	782894	777204	1004549	688140	862596	979678	811508	721042	1252345	705515	1082907
1650	myo-inositol	Lipid	Inositol Metabolism	HMDB00211	30215486	32561874	27981802	41350616	38928060	46960972	33431280	36071360	32645366	38797104	41131720	36162636	38744732	51134648	37815016	39451884	52410708	44408156
1147	myristoleate (14:1n5)	Lipid	Long Chain Fatty Acid	HMDB02000	21758036	18529046	14248616	17421440	19802028	17971234	21698232	16729700	16327407	29304586	21587490	32245886	19816712	18019728	19498198	19871472	20385116	19427440
1410	myristoleoylcarnitine (C14:1)*	Lipid	Fatty Acid Metabolism(Acyl Carnitine)		29696808	14685432	15106326	19803476	24390056	20754986	15576778	16844696	12918690	19872592	10109615	12577273	8574705	10105647	27096946	5038628	8.02514e+06	10605634
1400	myristoylcarnitine (C14)	Lipid	Fatty Acid Metabolism(Acyl Carnitine)	HMDB05066	61282880	39884660	35536220	52336312	49780928	43989360	30235198	34021440	28386898	38280944	23629096	25537052	23551832	30662488	62772652	15931670	22787190	24656608
3471	N1-Methyl-2-pyridone-5-carboxamide	Cofactors and Vitamins	Nicotinate and Nicotinamide Metabolism	HMDB04193	1777075	1170611	1.01243e+06	1534443	909563	1730984	1135173	985002	882539	1088359	927874	2.0612e+06	787618	729592	933930	772267	868988	1597613
3472	N1-Methyl-4-pyridone-3-carboxamide	Cofactors and Vitamins	Nicotinate and Nicotinamide Metabolism	HMDB04194	10343471	7.34021e+06	7162937	7326125	5810343	10658736	7180565	6479157	5406505	5792082	5656492	10478451	4573156	4405092	5574814	5179104	5006606	9263452
3329	N1-methyladenosine	Nucleotide	Purine Metabolism, Adenine containing	HMDB03331			204623		158747	282002				613834	127450	491872	310632	204793	142741		314821	615821
3423	N4-acetylcytidine	Nucleotide	Pyrimidine Metabolism, Cytidine containing	HMDB05923	124724	104224	98450	61182		94506	129060	104966	125587	232830	81845	135379	41300	123098		105099
96	N6,N6,N6-trimethyllysine	Amino Acid	Lysine Metabolism	HMDB01325	28892924	27861424	25399508	33284564	36688016	26254942	31078444	19713386	25698676	53574032	31229132	51377124	27922614	32875334	32393088	33647188	47132088	29697904
91	N6-acetyllysine	Amino Acid	Lysine Metabolism	HMDB00206	316836	314312	333161	577035	780310	495112	717271	345104	447236	899032	660978	995899	404114	517154	499167	842853	672892	484902
1089	N6-carboxymethyllysine	Carbohydrate	Advanced Glycation End-product		24281658	18861524	23630072	23217944	25806364	26745720	25862356	15888483	15792852	31556666	25629814	26914324	25742586	29512594	24327414	29093796	32148116	31319534
3348	N6-succinyladenosine	Nucleotide	Purine Metabolism, Adenine containing	HMDB00912	43071				64176	69144			78674				60864	44849	63313	69087	112298	74014
30	N-acetylalanine	Amino Acid	Alanine and Aspartate Metabolism	HMDB00766	6084156	7110605	5385995	5848264	5889687	4789846	8202581	8.08288e+06	6187998	9722531	8584478	9393630	5556173	5037909	5727542	4269523	5702439	4829652
366	N-acetylarginine	Amino Acid	Urea cycle; Arginine and Proline Metabolism	HMDB04620	500215	446727	472105	574686	574353	433663	581291	468146	484595	822304	546683	806112	628636	567577	550306	719655	682913	567473
39	N-acetylasparagine	Amino Acid	Alanine and Aspartate Metabolism	HMDB06028	750319	657691	703056	395952	629733	540529	751680	454648	468291	702312	793752	577618	1.00458e+06	768686	663551	567061	802889	781599
35	N-acetylaspartate (NAA)	Amino Acid	Alanine and Aspartate Metabolism	HMDB00812	21750768	19053368	18727710	31220270	26143806	44670236	15586718	20568380	20934602	23633500	25386866	29304268	20020422	50000896	16645047	21584790	22430824	24162660
51	N-acetyl-aspartyl-glutamate (NAAG)	Amino Acid	Glutamate Metabolism	HMDB01067	7120446	6163211	5517048	9172387	8.20754e+06	13743722	6524713	6525455	7531217	7.44519e+06	8251509	8121065	6596594	16788736	5901398	6761439	8.13176e+06	6687200
77	N-acetylcarnosine	Amino Acid	Histidine Metabolism	HMDB12881	354533	532093	681864	738958	497794	274060	2457415	1881482	772972	609569	874497	1113846	1145716	1282486	1725300	247770	368387	542755
1068	N-acetyl-glucosamine 1-phosphate	Carbohydrate	Aminosugar Metabolism	HMDB01367	183225	145442	153371	179210	166719	234222	235969	177508	224198	372775	362978	297029	132235	249393	125986	542941	377469	388214
1067	N-acetylglucosamine 6-phosphate	Carbohydrate	Aminosugar Metabolism	HMDB02817	714246	703681	545427	716645	789569	461590	926803	623132	598980	1.49613e+06	1267906	1207154	710953	722941	516086	767683	1105579	1233924
1088	N-acetylglucosamine/N-acetylgalactosamine	Carbohydrate	Aminosugar Metabolism	HMDB00215	380576	468268	385121	480155	599848	472517	535567	568629	572602	964201	725711	758348	495593	467589	421709	651817	546715	321137
1085	N-acetylglucosaminylasparagine	Carbohydrate	Aminosugar Metabolism	HMDB00489	79865	73248	83832	106670	122023	83517	112437	155138		128630	95607	195762	95496	140176	95477	142165	134474	74133
43	N-acetylglutamate	Amino Acid	Glutamate Metabolism	HMDB01138	2819176	2801729	1897709	1596659	2013720	3153248	2951089	2729607	1879723	2059707	2450269	2110490	3916265	4036883	2721507	1352529	1790663	2598875
44	N-acetylglutamine	Amino Acid	Glutamate Metabolism	HMDB06029	1481729	1300200	1241209	2144756	1951005	1637496	2782811	1972852	1808544	1967238	2253215	2046891	4231250	1782084	2125631	1382046	1285132	1920899
2	N-acetylglycine	Amino Acid	Glycine, Serine and Threonine Metabolism	HMDB00532	3.25863e+06	3592183	2626340	2028905	1.91798e+06	2629484	3.08518e+06	2.03063e+06	1941215	1902960	2224185	2168890	2.97901e+06	2964518	2770376	1742078	2984847	4325513
66	N-acetylhistidine	Amino Acid	Histidine Metabolism	HMDB32055		72627	58148	122854	87930	108629	190331	113239	94060	113348	139935		258877	70483	63714	97018		77929
285	N-acetylisoleucine	Amino Acid	Leucine, Isoleucine and Valine Metabolism	HMDB61684	116722	39729	89018		86654		133267		116127	86990	142785	68398	79834		41983		101004	102955
250	N-acetylleucine	Amino Acid	Leucine, Isoleucine and Valine Metabolism	HMDB11756	274488	368325	251987	282313	304073	169111	393116	349323	222570	296632	477620	277320	273599	200464	245077	270099	281510	151228
316	N-acetylmethionine	Amino Acid	Methionine, Cysteine, SAM and Taurine Metabolism	HMDB11745	1950500	2595287	2498808	2612509	2126237	2050176	3154955	3603592	3181098	4.10449e+06	3036773	4.1904e+06	2454418	3258624	1956133	3963684	1857258	1603352
321	N-acetylmethionine sulfoxide	Amino Acid	Methionine, Cysteine, SAM and Taurine Metabolism		5.28323e+06	8284208	8572885	4605254	3.57702e+06	5052528	5147142	4872420	4459094	7599704	5.6493e+06	6264803	7193675	7519828	4617927	6722622	4278493	4.03736e+06
1074	N-acetylneuraminate	Carbohydrate	Aminosugar Metabolism	HMDB00230	8984924	8268177	6852315	13042870	13893526	10963900	12659970	11057201	9837122	12482876	14696275	14659609	7234397	6942293	8048726	11065435	13346605	14121535
115	N-acetylphenylalanine	Amino Acid	Phenylalanine Metabolism	HMDB00512	239515	264329	219141	527224	414530	229345	569661	529961	360832	463234	649117	487614	256127	181062	232180	322604	303583	290856
403	N-acetylputrescine	Amino Acid	Polyamine Metabolism	HMDB02064	119810		49485	124251	81179	71548	95027		90215	130482	122414	132135	58452	61228		228135		126871
10	N-acetylserine	Amino Acid	Glycine, Serine and Threonine Metabolism	HMDB02931	6638297	6929416	6551244	5122608	4940988	5201751	8970255	7463824	8202032	7382048	7354635	7404193	7587664	6934248	6140072	4094383	5298107	5111292
345	N-acetyltaurine	Amino Acid	Methionine, Cysteine, SAM and Taurine Metabolism		9216089	9502566	8919699	33177088	27397274	14376910	32924048	29447296	23586376	22708468	29620334	26561704	10582363	9111790	14988533	15171826	15920792	22817712
17	N-acetylthreonine	Amino Acid	Glycine, Serine and Threonine Metabolism		2786057	2838089	2877908	2077281	2045145	2175232	3066209	2831597	2743734	3028627	2861375	2928491	3414183	3310331	3.13592e+06	1790393	2473947	2724109
131	N-acetyltyrosine	Amino Acid	Tyrosine Metabolism	HMDB00866	23267	67977	32276	42973	65323	41350	56679	50070		76880	104488	54443	63060	56352	50789	85365	51288	47587
2340	N-behenoyl-sphingadienine (d18:2/22:0)*	Lipid	Sphingolipid Metabolism			1412358		887502	1076528	1388228		1242700		752288		945423	1.33209e+06	1432801	1592636	662958
369	N-delta-acetylornithine	Amino Acid	Urea cycle; Arginine and Proline Metabolism		790956	559739	708031	599439	680900	601628	680202	715578	678170	492306	625069	708068	591552	584438	741795	477543	741558	610969
1181	nervonate (24:1n9)*	Lipid	Long Chain Fatty Acid	HMDB02368	1700375	1801435	1826054	1716523	1.61532e+06	2150946	2547489	2476569	1776387	2502546	1648284	2164848	1.97268e+06	2921230	2089078	2174703	1747791	1709855
219	N-formylanthranilic acid	Amino Acid	Tryptophan Metabolism	HMDB04089	4564409	5107761	5361078	2484312	3091894	5355880	3104833	2029786	1992174	3389619	3253570	2686200	4010196	4120037	3239456	3160448	4144884	4360416
317	N-formylmethionine	Amino Acid	Methionine, Cysteine, SAM and Taurine Metabolism	HMDB01015	476152	498996	361655	429196	414599	331156	459533	468988	368254	458973	382957	454118	610787	490949	609691	352316	304115	321233
182	N-formylphenylalanine	Amino Acid	Tyrosine Metabolism		484361	609156	501731	329258	325717	384909	343112	288859	286968	459995	481206	356474	536705	444668	374686	320279	476118	385673
3939	N-glycolylneuraminate	Xenobiotics	Food Component/Plant	HMDB00833	9426359	9259453	6576888	8995654	9333262	6343658	11828352	10036936	10166488	13838914	9621473	12492947	7227047	7029765	8074486	6779728	9358136	10811507
3452	nicotinamide	Cofactors and Vitamins	Nicotinate and Nicotinamide Metabolism	HMDB01406	810182976	593238080	715867968	626426624	589766272	652601472	810201344	618800000	771666432	592131712	776853760	627047168	624702336	643496512	629841536	631785408	719472576	771085760
3456	nicotinamide adenine dinucleotide (NAD+)	Cofactors and Vitamins	Nicotinate and Nicotinamide Metabolism	HMDB00902							31926	33107	38219			33004					67235	144728
3463	nicotinamide N-oxide	Cofactors and Vitamins	Nicotinate and Nicotinamide Metabolism	HMDB02730	2775779	2239986	2282861	2236661	1.02073e+06	1.75527e+06	2580036	2264019	1254010	1085908	1516186	2564596	1861911	2.08235e+06	2117918	1192088	1649651	2061036
3455	nicotinamide riboside	Cofactors and Vitamins	Nicotinate and Nicotinamide Metabolism	HMDB00855	256262	93794	294208	198417	144606	203338	153014	111511	127464	136524	133578	148137	438301	366947	307929	198233	116119	140227
1196	nisinate (24:6n3)	Lipid	Polyunsaturated Fatty Acid (n3 and n6)	HMDB02007	2238242	2052437	1.89634e+06	1243352	1555234	1317002	2167440	3165034	2661488	2.0507e+06	1126097	968743	2697176	3.16556e+06	3195233	1.97743e+06	1.68936e+06	917481
31	N-methylalanine	Amino Acid	Alanine and Aspartate Metabolism	HMDB01906	137884	399167	868160	665411	1017661	839907	716063	235023	334089	676823	749738	1097288	353556	650310	433833	901587	1039068	1075389
55	N-methyl-GABA	Amino Acid	Glutamate Metabolism		2275802	2205398	1.99963e+06	1757878	1780759	3009492	1727534	2029586	1.98649e+06	1496108	1567350	1416347	2329287	1937188	2399425	1948938	1926617	1852136
379	N-methylproline	Amino Acid	Urea cycle; Arginine and Proline Metabolism		471128		738254	472138		910067	424309			298163	434552	202099	906021	718268	649203	1170066
381	N-monomethylarginine	Amino Acid	Urea cycle; Arginine and Proline Metabolism	HMDB29416	1230163	938507	527571	1195627	1120990		736660	497478		2468665	1463145	2429789	973973	1002277	1020713	2363195	2590017	986708
1629	N-oleoyltaurine	Lipid	Endocannabinoid		2410536	2167771	2572293	3083246	3117632	3199962	3537990	4567904	3519874	4040428	3.4631e+06	3750877	2362461	3219420	2266470	2473067	4866876	1478288
1166	nonadecanoate (19:0)	Lipid	Long Chain Fatty Acid	HMDB00772	10596079	11721042	10738141	7433303	7599894	7.54738e+06	11082556	11178274	8844000	6984150	6609908	6484978	10786369	13088009	10498606	8714741	7.18282e+06	6380683
2338	N-palmitoyl-sphinganine (d18:0/16:0)	Lipid	Sphingolipid Metabolism	HMDB11760	794133	687723	650582	724677	899580	600926	954191	838329	1185023	1757946	897843	1075801	712469	650149	843690	494041	837933	676778
2435	N-palmitoyl-sphingosine (d18:1/16:0)	Lipid	Ceramides	HMDB04949	11411875	10636737	8218617	10034794	10700045	8084627	11598271	10616628	12570425	21523464	12020875	15027774	7455940	7394205	8825225	7.89518e+06	11514958	10486925
1631	N-palmitoyltaurine	Lipid	Endocannabinoid		7725726	9529419	9781258	11405094	10954021	11968824	11559863	17593344	10617497	14069924	10610743	13930615	9493539	12544895	9938034	11970042	11045774	6016415
2438	N-stearoyl-sphingadienine (d18:2/18:0)*	Lipid	Ceramides		6085842	6597632	5790005	5158091	4631415	4575627	6120258	6.20209e+06	6865219	5326263	5102936	5263706	5737583	4635943	7542077	5181065	6376353	7265438
2437	N-stearoyl-sphingosine (d18:1/18:0)*	Lipid	Ceramides	HMDB04950	95520336	93803872	91713296	94850864	84281776	79981344	105295240	99275168	89397832	81008432	81779960	89078128	86031192	71952800	107235432	84261544	95189112	102720448
1630	N-stearoyltaurine	Lipid	Endocannabinoid		1091031	1526542	2045632	2154125	2246504	2648278	2132678	2571492	2138692	2421773	2443785	2.04494e+06	1926258	2537697	1946652	2958086	4801698	2130370
113	N-trimethyl 5-aminovalerate	Amino Acid	Lysine Metabolism		185631600	204362096	180980240	656747008	682784832	477669824	245297408	196855680	284242368	357490432	316025152	397333664	127253208	97843208	157545952	261803408	245492240	186114992
1419	octadecenedioylcarnitine (C18:1-DC)*	Lipid	Fatty Acid Metabolism(Acyl Carnitine)		219576	159539	154866	294191	224140	323615	226298	197570	111244	169387	167304	96327	279182	180805	339453	88247	316820	253149
1393	octanoylcarnitine (C8)	Lipid	Fatty Acid Metabolism(Acyl Carnitine)	HMDB00791	2045609	1161258	1584346	1397403	2963666	2181379	2287386	1994956	1565756	2545703	1285344	1.99148e+06	1459690	1881430	3675215	638733	1321063	2609289
1336	oleamide	Lipid	Fatty Acid, Amide	HMDB02117	2142405	1003051	8791918	1248321	1021595	1212357	1064696	875908	1529417	1164366	742313	1171167	1017880	893302	724509	832140	597226	961853
1159	oleate/vaccenate (18:1)	Lipid	Long Chain Fatty Acid		4584081920	3810356480	3553821696	4048809728	4003781376	4562425856	4592988672	5548486656	4039747840	4742546432	3386959104	3638722560	3660905472	3738651392	3627355904	3032338688	3273600000	3042494976
1617	oleoyl ethanolamide	Lipid	Endocannabinoid	HMDB02088	1784649	1501571	1622582	1665424	1959034	2464279	2996805	3009456	2436141	2207092	1607392	2306067	1935510	1.95684e+06	2402810	2205027	2.56216e+06	2757461
2307	oleoyl-arachidonoyl-glycerol (18:1/20:4) [2]*	Lipid	Diacylglycerol	HMDB07228	5.59684e+06	5084180	4903322	5987964	4316612	4181084	5903060	7325822	7.48951e+06	7839511	5204280	5163482	5289123	4163271	5345519	5071476	4119778	4198663
1408	oleoylcarnitine (C18:1)	Lipid	Fatty Acid Metabolism(Acyl Carnitine)	HMDB05065	119007056	66122360	52868264	141404208	139668800	106917432	126596408	124676816	115172848	119105688	111350376	93473968	92376528	85471920	143620224	56083032	129975024	122803232
1453	oleoylcholine	Lipid	Fatty Acid Metabolism (Acyl Choline)														232355	58338				183850
2293	oleoyl-linoleoyl-glycerol (18:1/18:2) [1]	Lipid	Diacylglycerol	HMDB07219	16204700	9762115	9927599	11138366	9526031	13828910	11909864	9070808	12829653	14634821	10500444	10434339	8452230	11684728	8905614	6996323	10359080	13303850
2294	oleoyl-linoleoyl-glycerol (18:1/18:2) [2]	Lipid	Diacylglycerol	HMDB07219	184760768	141805488	128841032	159541968	139262816	153535136	155856288	140775792	167994928	213365376	148616064	151064544	109321432	131624256	114846824	94154000	116902904	120171536
2290	oleoyl-oleoyl-glycerol (18:1/18:1) [1]*	Lipid	Diacylglycerol	HMDB07218	3.75838e+06	1.86657e+06	1928804	1801283	1565397	1873734	2128786	1.72501e+06	2760464	2972531	1766081	1826297	1019543		1006096	1031222	1547790	2.08055e+06
2291	oleoyl-oleoyl-glycerol (18:1/18:1) [2]*	Lipid	Diacylglycerol	HMDB07218	43650800	26994240	27996120	33193190	29306438	31207076	30590052	30949838	36445488	43195356	26593076	32966296	18935170	17662702	18934632	16457060	19433508	21377360
428	ophthalmate	Amino Acid	Glutathione Metabolism	HMDB05765	44321		71463	85222	54685					154497	103028	110457	80942	105094	88134	204455	138993	265955
355	ornithine	Amino Acid	Urea cycle; Arginine and Proline Metabolism	HMDB03374	17968628	21499094	20667610	18187820	21398472	9412272	17255932	15868482	14954239	17932944	28060442	12526112	16393394	20253054	19861918	25564428	22439324	11451150
3377	orotate	Nucleotide	Pyrimidine Metabolism, Orotate containing	HMDB00226	2377008	2509513	2789728	1029538	1.85998e+06	1.8846e+06	3634327	2636517	1.9957e+06	2963967	2423346	2397696	4190004	1975872	2209463	1719801	1717764	1662903
3379	orotidine	Nucleotide	Pyrimidine Metabolism, Orotate containing	HMDB00788	1.64686e+06	1271096	1461649	1032779	1035216	1311435	2070827	1674477	1602140	2118181	1887189	2.00069e+06	1302614	1158393	1247583	985430	931219	1153529
170	o-Tyrosine	Amino Acid	Tyrosine Metabolism	HMDB06050		201146	136793			267395			197160	198986		133769	233705	132262	110731			189797
3495	oxalate (ethanedioate)	Cofactors and Vitamins	Ascorbate and Aldarate Metabolism	HMDB02329	3305482	2951314	2830934	2172603	2562281	3102073	2879243	2311817	2220710	3.18949e+06	2938881	2722264	3006279	2963159	2799088	2257051	2668378	2470612
1151	palmitate (16:0)	Lipid	Long Chain Fatty Acid	HMDB00220	4461982208	4383217152	4138622464	4141175808	4055733504	4465491968	4673677312	5948210176	4509491200	4552743424	3853655040	4133934336	4457421312	4306549248	4291579136	3778577920	3741490176	3475780864
1152	palmitoleate (16:1n7)	Lipid	Long Chain Fatty Acid	HMDB03229	1035003136	935001728	715645952	874936768	997491456	1083482112	1487847552	1251041024	973895488	1423820416	1064500288	1314308736	1067815872	1039339776	798544128	1038431616	1042052800	802837120
1403	palmitoleoylcarnitine (C16:1)*	Lipid	Fatty Acid Metabolism(Acyl Carnitine)		46966292	21205432	19660024	45701296	50778644	38416512	54317372	45159996	44311212	44377312	43193928	33273300	27354588	27831872	54297148	14337157	41051908	42374088
2279	palmitoleoyl-linoleoyl-glycerol (16:1/18:2) [1]*	Lipid	Diacylglycerol	HMDB07132	12320432	10312724	8068932	10367620	11404726	15688455	12607807	9194764	10408489	15403584	10980703	13884019	12087047	15284994	9772528	12119872	13218055	12699803
2278	palmitoleoyl-oleoyl-glycerol (16:1/18:1) [2]*	Lipid	Diacylglycerol		8618369	9046970	6001075	8934311	7237557	9205012	12425955	10037309	8640719	12801263	8638782	18315748	6095852	10534724	6.01547e+06	9171655	8654985	6919120
2271	palmitoleoyl-palmitoleoyl-glycerol (16:1/16:1) [2]*	Lipid	Diacylglycerol		5341163	7075196	3965930	7098741	9145397	7801728	15629366	5670151	9012864	16025483	11464215	20388756	8546031	7274268	4903650	13674104	15420998	8.06248e+06
2349	palmitoyl dihydrosphingomyelin (d18:0/16:0)*	Lipid	Sphingolipid Metabolism		8.15064e+06	7619423	7781080	9029604	9712188	9977391	10601473	9741646	10445729	13413849	11459313	12426613	7.86115e+06	9954535	7667332	7793400	8858184	7174020
1620	palmitoyl ethanolamide	Lipid	Endocannabinoid	HMDB02100	390977	301303	275475	339411	408415	344827	471243	401282	496431	551039	378787	512321	404333	298262	363804	335548	495628	462360
2351	palmitoyl sphingomyelin (d18:1/16:0)	Lipid	Sphingolipid Metabolism		65890060	65663544	62287960	67815312	71550048	72916872	76489360	77675512	78175832	101716264	88836392	92319048	52851548	66040508	57001972	56270460	62458976	55623536
2282	palmitoyl-arachidonoyl-glycerol (16:0/20:4) [2]*	Lipid	Diacylglycerol	HMDB07112	3278440	3271397	2824860	3015126	2816795	2829943	3176373	3305359	4.02951e+06	4.03362e+06	3287325	4019011	3038506	2823048	2308603	3221637	3645154	3170482
1402	palmitoylcarnitine (C16)	Lipid	Fatty Acid Metabolism(Acyl Carnitine)	HMDB00222	72190256	52053912	48315568	70119280	69346336	54879480	57072344	60085368	58612524	61590596	54252612	48830128	70968528	83499760	104961464	33345906	61255524	66629856
1452	palmitoylcholine	Lipid	Fatty Acid Metabolism (Acyl Choline)
2284	palmitoyl-docosahexaenoyl-glycerol (16:0/22:6) [1]*	Lipid	Diacylglycerol	HMDB07121	800011		1378924	291239		563569			1518035		577303	1077787	1236129	322488	884873		1526518	1728622
2285	palmitoyl-docosahexaenoyl-glycerol (16:0/22:6) [2]*	Lipid	Diacylglycerol	HMDB07121	3.82825e+06	3115624	2808291	4.03749e+06	3122718	2912008	2809413	2813374	4495676	4205799	4122602	3.95888e+06	2854518	2474482	2283932	3502963	4.18421e+06	3593581
2276	palmitoyl-linolenoyl-glycerol (16:0/18:3) [2]*	Lipid	Diacylglycerol	HMDB07105	3138256	2937138	2415552	3068457	2477985	2608007	2894713	3621652	3757163	2277480	3310235	2885014	2571596	2487226	2688458	2330025	3339011	2529106
2274	palmitoyl-linoleoyl-glycerol (16:0/18:2) [1]*	Lipid	Diacylglycerol	HMDB07103	5120431	3607354	3514009	3508824	3282747	4026979	3662372	3.6678e+06	4846833	3607990	2910033		3574733	4586410	3.62443e+06	2367249	3901129	3.8041e+06
2275	palmitoyl-linoleoyl-glycerol (16:0/18:2) [2]*	Lipid	Diacylglycerol	HMDB07103	48988588	45498900	39424400	37941312	38890916	40732880	42016168	46503332	51762700	51313904	43658264	41856964	40084712	36907888	40413980	24991766	35637208	31756160
2272	palmitoyl-oleoyl-glycerol (16:0/18:1) [1]*	Lipid	Diacylglycerol	HMDB07102	857406	379990	313344						651826	691912	257151	193077			89225	135230	235832	338518
2273	palmitoyl-oleoyl-glycerol (16:0/18:1) [2]*	Lipid	Diacylglycerol	HMDB07102	10938661	8345101	7.94489e+06	7.87028e+06	7.2966e+06	7.42373e+06	7.77666e+06	10133775	11063482	9949909	7205905	8903096	6197309	5811944	6055248	5074182	6325319	5776440
2269	palmitoyl-palmitoyl-glycerol (16:0/16:0) [2]*	Lipid	Diacylglycerol	HMDB07098	328961	316646	331147	321371	163604	160330	314527	309334	339655	195891	290426		211836	186977	192236	269751	208111	213749
3486	pantetheine	Cofactors and Vitamins	Pantothenate and CoA Metabolism		244898	294370		513112	628084	352958	547977	844829	553852	493039	481660	763567	153765	317823	458089	341720
3479	pantothenate	Cofactors and Vitamins	Pantothenate and CoA Metabolism	HMDB00210	67316080	63845096	50588072	104831144	95282400	93601784	65454956	64526044	64401884	122266424	110508200	101925800	52605772	52869844	60870168	72884000	91650784	73179576
3644	p-cresol sulfate	Xenobiotics	Benzoate Metabolism	HMDB11635	52033		27561	45129					21631				512348	295770	102283	87715	280632	315750
1438	pentadecanoylcarnitine (C15)*	Lipid	Fatty Acid Metabolism(Acyl Carnitine)		689144	539669	515532	742188	846435	507663	628745	454550	553981	668829	397759	514656	771548	1163850	1229539	427405	651683	562551
145	phenol sulfate	Amino Acid	Tyrosine Metabolism	HMDB60015	815877	849550	716166	3176807	1968983	767805	1613793	1648154	118306	1168560	1201608	1188705	2829111	910929	1371129	902731	908322	4080616
872	phenylacetylglycine	Peptide	Acetylated Peptides	HMDB00821	270142	186702	213798	465040	343031	376413	337238	255270	162138	343695	317150	194254	2970853	441618	731952	268966	276379	4163711
114	phenylalanine	Amino Acid	Phenylalanine Metabolism	HMDB00159	405237216	444305056	387442912	378600352	360150496	324667200	400784192	408301856	371348416	520605280	471034336	482610976	434688320	364679552	362963776	371582720	400100800	352094048
693	phenylalanylalanine	Peptide	Dipeptide		130455	173139	353390	349851	264239	350747	185370	379653	326565	450244	252935	418234	183626	470906	178444	412680	155389	141713
697	phenylalanylglycine	Peptide	Dipeptide	HMDB28995	427537	633741	477397	777348	668299	664153	821625	1064153	863987	1982604	1258797	1671432	483109	749011	414792	611626	363300	349585
119	phenyllactate (PLA)	Amino Acid	Phenylalanine Metabolism	HMDB00779	869789	808634	660921	759370	735008	631171	843226	615006	334303	424278	558568	395252	990602	913392	978250	802059	611847	1108825
1118	phosphate	Energy	Oxidative Phosphorylation	HMDB01429	537549504	553572288	536699232	546710016	539369728	416834912	545610688	548929344	526987552	522529312	517773728	568574464	554324672	511466368	550233408	529009504	569935808	583169472
915	phosphoenolpyruvate (PEP)	Carbohydrate	Glycolysis, Gluconeogenesis, and Pyruvate Metabolism	HMDB00263	1356972	1108777	774749	6.56916e+06	2379196	4.98348e+06	1995625	7.23551e+06	2311837	4568011	3730485	4508355	1069592	2380634	1233662	2435880	1323911	954422
1685	phosphoethanolamine	Lipid	Phospholipid Metabolism	HMDB00224	2777802	2623035	2306320	2926376	3230507	3148647	3763109	3203188	3551453	5367285	4.55141e+06	5072018	2664841	3245000	2418432	2815419	3322764	3194413
3481	phosphopantetheine	Cofactors and Vitamins	Pantothenate and CoA Metabolism	HMDB01416	53432	34273	31160	78935	69897			112925	106236		45372	166556		65007	81765	132910	56406
1289	pimelate (C7-DC)	Lipid	Fatty Acid, Dicarboxylate	HMDB00857	4399042	4801973	3687195	1.36566e+06	1760302	2058729	2373238	2312454	1632622	1322986	1.45561e+06	1065844	4042415	3521889	4.02919e+06	2188983	1940361	1986098
108	pipecolate	Amino Acid	Lysine Metabolism	HMDB00070	15759510	12947975	15528514	7306854	7.72512e+06	8598384	13314219	14222854	12333014	8233481	8359133	8807661	16039265	14618013	15584123	15565301	11558733	13159894
362	proline	Amino Acid	Urea cycle; Arginine and Proline Metabolism	HMDB00162	327769408	343026848	318238368	259046784	332459648	223311728	312217888	262936496	300649568	360542368	318616736	320683808	331860480	308381568	367415936	341507520	369868416	266176704
715	prolylglycine	Peptide	Dipeptide	HMDB11178	920175	1061816	852268	608236	798470	728589	1193224	1079615	940421	1146934	1206172	1089436	777561	603285	713662	347727	563832	543865
1363	propionylcarnitine (C3)	Lipid	Fatty Acid Metabolism (also BCAA Metabolism)	HMDB00824	13278938	10245237	15561875	15076673	17356036	12339091	9285822	11110374	11901152	12284034	14077029	13310912	6355643	11572131	10838791	18136910	15895141	11404497
3391	pseudouridine	Nucleotide	Pyrimidine Metabolism, Uracil containing	HMDB00767	1.04443e+06	824740	872424	990210	865691	1058720	1042988	1110783	958278	1057676	768622	1126391	1180384	988147	1033568	978852	1238756	2077956
393	putrescine	Amino Acid	Polyamine Metabolism	HMDB01414	120879	82923	99832	265421	349685	165690	334090	446990	372452	733803	962756	693116	77214	115769	113656	109724	196406	142899
3574	pyridoxal	Cofactors and Vitamins	Vitamin B6 Metabolism	HMDB01545	117280		84784				145258	104409	212427	201500	168548		110717
3573	pyridoxal phosphate	Cofactors and Vitamins	Vitamin B6 Metabolism	HMDB01491	428336	275280	374230	325430	326956	285996	304376	199498	348309	248847	395733	375345	299730	277376	334960	311965	492957	600338
3571	pyridoxamine	Cofactors and Vitamins	Vitamin B6 Metabolism	HMDB01431	270238	189578	190500	271762	254602	292738	85757	114736	242326	281273	281255	250515	281548	279250	170071	206077	252161	133453
3572	pyridoxamine phosphate	Cofactors and Vitamins	Vitamin B6 Metabolism	HMDB01555	1584757	1496707	1380356	1465667	1370846	1468153	1167900	1090686	1277981	1328001	1309955	1298750	1.60297e+06	1358376	1411246	1307620	1623010	1620269
3575	pyridoxate	Cofactors and Vitamins	Vitamin B6 Metabolism	HMDB00017	370557	384258	394365	355559	390124	565528	442555	289321	197639	316827	467919	424024	805760	553666	460253	557822	461723	1181032
3569	pyridoxine (Vitamin B6)	Cofactors and Vitamins	Vitamin B6 Metabolism	HMDB02075	242708	324400	346020	120895	228538	517269	265556	157799	61422	205896	243212	184281	319256	379310	343149	241007	195000	196538
50	pyroglutamine*	Amino Acid	Glutamate Metabolism		297511	285178		239895	252892	348245	414926	357006	383301		425107	250818	335893	227834	299604	404964	275473	276546
916	pyruvate	Carbohydrate	Glycolysis, Gluconeogenesis, and Pyruvate Metabolism	HMDB00243	2912355	2991200	2551580	14438229	10111183	3780205	17295942	26805828	7941029	7201603	10085223	14486959	3148111	3.08629e+06	4324437	4901086	2728029	2934154
3969	quinate	Xenobiotics	Food Component/Plant	HMDB03072	949603	803117	1582132	1564530	352123	769067	1.04272e+06	674907	881669	1117257	1285379	1102001	1446826	1912365	3538498	4909415	29772552	21876040
3555	retinol (Vitamin A)	Cofactors and Vitamins	Vitamin A Metabolism	HMDB00305
935	ribitol	Carbohydrate	Pentose Metabolism	HMDB00508	1.50552e+06	1370546	1377719	1246027	1139470	1134604	1141791	926045	1308601	1271276	1195619	1333683	1133262	1083795	1123582	1595295	1.53371e+06	1743963
3476	riboflavin (Vitamin B2)	Cofactors and Vitamins	Riboflavin Metabolism	HMDB00244	212724	123877	156722	148979	190232	166010	147895	111338	116911	148966	162076	127106	190069	170053	154470	111039	153462	152245
936	ribonate	Carbohydrate	Pentose Metabolism	HMDB00867	9900711	7336779	7184461	6541345	6187050	7332196	9011953	8265852	7302536	6228226	7883368	7.6269e+06	6880465	5896347	7.80216e+06	6063562	5212484	4889993
934	ribose	Carbohydrate	Pentose Metabolism	HMDB00283	2640360	3725066	3517044	2762429	2675315	2463911	4.14295e+06	4643630	2663290	6447861	3806577	4549107	2489783	2705098	2722233	1607269	3190751	2351793
926	ribose 1-phosphate	Carbohydrate	Pentose Phosphate Pathway	HMDB01489	10392674	8235675	6472028	6.97482e+06	7972416	6236078	8995525	6860621	8515954	7951041	8445774	6.9609e+06	6.48262e+06	7.33418e+06	7631993	5990301	10742890	9490186
961	ribulonate/xylulonate*	Carbohydrate	Pentose Metabolism		4779506	4335477	2388258	4311197	3943034	4361505	4715144	5406479	3429077	2.75517e+06	4408129	5402288	3.58046e+06	4011107	3.69562e+06	5718572	3544126	4397192
958	ribulose/xylulose	Carbohydrate	Pentose Metabolism		1284756	1195701	1096205	1128708	708020	577698	1067923	1166426	1.16123e+06	1346505	1261560	976069	1064095	1035078	619660	606085	707252	804536
930	ribulose/xylulose 5-phosphate	Carbohydrate	Pentose Phosphate Pathway		10809836	4617142	7223808	7889157	5959532	5885186	9426145	5345395	10197329	5412559	10532186	8.03434e+06	3498947	3525336	4351801	3122219	15552966	15197226
326	S-adenosylhomocysteine (SAH)	Amino Acid	Methionine, Cysteine, SAM and Taurine Metabolism	HMDB00939	1356752	1519010	1483477	1492758	1.52292e+06	1116951	649734	638238	720366	1122755	972676	969031	1301792	1261035	1125368	1420272	2363798	2034420
325	S-adenosylmethionine (SAM)	Amino Acid	Methionine, Cysteine, SAM and Taurine Metabolism	HMDB01185	1087083	1269268	1954495	1626336	2244472	1872519	2468925	2102955	2.52509e+06	2715058	2033230	2989513	1065189	1596682	1184416	2484950	1730452	1518552
4	sarcosine	Amino Acid	Glycine, Serine and Threonine Metabolism	HMDB00271	2320990	2467702	2365658	2506318	2375951	1994702	1154360	926027	1205877	1010584	1558178	1907254	1703566	1483161	2106806	2688578	2361409	1530063
1297	sebacate (C10-DC)	Lipid	Fatty Acid, Dicarboxylate	HMDB00792	821227	275377	218306	169730	257629	390499	275447	232116	97629	257779	209368	153679	792625	420418	226278	466821	578094	1146167
960	sedoheptulose	Carbohydrate	Pentose Metabolism	HMDB03219	287264					415443	364324	235495		378781		477348		264887
928	sedoheptulose-7-phosphate	Carbohydrate	Pentose Phosphate Pathway	HMDB01068	5127334	4936205	3855653	5046606	4878495	7709676	5.57393e+06	4610122	5004746	5334060	6007744	6423531	4005887	5867952	4319137	2692382	5602301	5326362
9	serine	Amino Acid	Glycine, Serine and Threonine Metabolism	HMDB00187	72596360	85083584	63034776	86531120	81969416	61859524	77748552	66220808	65381484	103443888	87465848	87775616	94849752	83460520	90691328	83505384	97981432	73417232
226	serotonin	Amino Acid	Tryptophan Metabolism	HMDB00259
334	S-methylcysteine	Amino Acid	Methionine, Cysteine, SAM and Taurine Metabolism	HMDB02108	301916	307222	289981	284422	265621	207185	280143	404974	314382	460746	229957	581582	528072	488155	663263	270005	444318	1.00331e+06
318	S-methylmethionine	Amino Acid	Methionine, Cysteine, SAM and Taurine Metabolism	HMDB38670										60134		82491		171049	171152	106794	61552
394	spermidine	Amino Acid	Polyamine Metabolism	HMDB01257	534064	861996	631130	1.7565e+06	1171455	1075322	1503560	1942668	1060014	1974361	1711854	2346217	633081	1007797	662403	784017	933623	779634
2393	sphingadienine	Lipid	Sphingolipid Metabolism		149933	228327	164982	202078	348914	282151		332507	257252	441590	165612	398589	203582	387400	265028	447902	126682	82093
2334	sphinganine	Lipid	Sphingolipid Metabolism	HMDB00269	177859	144491	190253	200178	234952	220749	275698	275405	1347842	359505	244090	276055	116484	214387	160426	179114	138502	95287
2359	sphingomyelin (d17:1/16:0, d18:1/15:0, d16:1/17:0)*	Lipid	Sphingolipid Metabolism		1525430	1811276	1372871	1272021	1529809	1470055	1541973	1290653	1992220	2142551	1813339	2.00934e+06	1.04271e+06	1600533	1217543	1093418	1668192	1218903
2385	sphingomyelin (d18:0/18:0, d19:0/17:0)*	Lipid	Sphingolipid Metabolism	HMDB12087	4561356	3.77192e+06	4360041	4951063	5262452	7510320	6574358	6180389	6.935e+06	9998455	8814717	10290031	4634614	8580515	4844266	3838663	4158510	3520539
2384	sphingomyelin (d18:0/20:0, d16:0/22:0)*	Lipid	Sphingolipid Metabolism		1318503	803083	993188	1267252	1139321	2894712	1360833	990097	1426732	1241241	1402549	1486831	1019370	3405001	1085657	866537	851685	711474
2357	sphingomyelin (d18:1/14:0, d16:1/16:0)*	Lipid	Sphingolipid Metabolism	HMDB12097	689038	669167	589961	745655	838119	921529	575488	462537	596244	979278	1.00324e+06	977766	518928	728169	513726	563034	656212	590268
2361	sphingomyelin (d18:1/17:0, d17:1/18:0, d19:1/16:0)	Lipid	Sphingolipid Metabolism		8390212	8495742	8320041	7088056	6999989	6768027	8000423	6905834	9455573	8493084	8240379	9727262	8296251	7.95565e+06	7.7887e+06	8254246	9192884	8321119
2362	sphingomyelin (d18:1/18:1, d18:2/18:0)	Lipid	Sphingolipid Metabolism	HMDB12101	5574336	5894059	6304693	4794991	4388731	5181758	5501959	5798016	5796630	5572728	5803373	5794452	5561364	5588385	6303576	5252759	4943641	5414375
2388	sphingomyelin (d18:1/19:0, d19:1/18:0)*	Lipid	Sphingolipid Metabolism		12986806	15773887	15292881	5555204	7232102	6454124	12522599	10261194	12607594	6739889	5925090	9451652	12730331	17721984	13450107	6.79066e+06	6399020	5683585
2363	sphingomyelin (d18:1/20:0, d16:1/22:0)*	Lipid	Sphingolipid Metabolism	HMDB12102	26214022	23699330	23183772	23135992	22100722	29930406	28206118	26734474	26207048	26331386	26401336	27888740	26388728	41675140	26282704	19789008	19533392	17512322
2364	sphingomyelin (d18:1/20:1, d18:2/20:0)*	Lipid	Sphingolipid Metabolism		932871	903462	489489	572214	581487	957296	761821	357676	703128	471350	678467	602275	838926	1505571	1129386	398051	402474	352415
2365	sphingomyelin (d18:1/21:0, d17:1/22:0, d16:1/23:0)*	Lipid	Sphingolipid Metabolism		5509045	5820279	5064377	4097853	4075097	4277636	4579597	3597409	4876111	4147393	3260692	3507014	4814623	4783875	4788134	2480167	2945774	2440908
2366	sphingomyelin (d18:1/22:1, d18:2/22:0, d16:1/24:1)*	Lipid	Sphingolipid Metabolism	HMDB12104	10786662	10131508	9949582	7521676	7.82637e+06	9749101	10766074	12041884	10335085	8652513	8424318	7893613	11358543	13037469	11765455	5865840	6761165	5992926
2368	sphingomyelin (d18:1/24:1, d18:2/24:0)*	Lipid	Sphingolipid Metabolism	HMDB12107	162023872	144723744	134818928	186593120	179636000	232290608	186604112	171822192	173041008	243512096	194919344	222616384	138959344	259588144	139580400	113813272	124107752	97497336
2360	sphingomyelin (d18:2/16:0, d18:1/16:1)*	Lipid	Sphingolipid Metabolism		4188905	4087425	4087642	3499287	3703254	4437249	4056170	4443020	4572562	4370693	3987730	3634528	3306703	4351060	4052121	2.46205e+06	2996121	2769460
2377	sphingomyelin (d18:2/21:0, d16:2/23:0)*	Lipid	Sphingolipid Metabolism		654877	564599	569079	379148	396685	332279	564005	535667	618987	295113	361962	323805	498257	647602	521737	164450	158715	173674
2367	sphingomyelin (d18:2/23:0, d18:1/23:1, d17:1/24:1)*	Lipid	Sphingolipid Metabolism		6184341	5.97016e+06	5622962	5624378	5.91339e+06	6427006	5514438	5241426	6298647	6244850	5522898	5399650	5296351	5807138	5750850	3637419	4532582	3.95081e+06
2376	sphingomyelin (d18:2/23:1)*	Lipid	Sphingolipid Metabolism		316204	226379	265356	384581	349239	312013	286970	358764	421386	424642	396997	461090	289848	351689	289396	364516	312682	243033
2369	sphingomyelin (d18:2/24:1, d18:1/24:2)*	Lipid	Sphingolipid Metabolism		25476064	23716572	23237732	30281866	29073890	37313936	33938308	32427148	34134764	44060376	38729392	45357028	24402260	41650020	25161516	23455984	25862260	20150068
2379	sphingomyelin (d18:2/24:2)*	Lipid	Sphingolipid Metabolism				175771		261619			279281	319207	486386	370431
2372	sphingosine	Lipid	Sphingolipid Metabolism	HMDB00252	785863	849072	772158	823709	774570	1064224	890053	875511	1438659	1326931	868742	1111332	682520	792074	622506	1009207	535299	481168
3994	stachydrine	Xenobiotics	Food Component/Plant	HMDB04827	4520180	4112142	5034733	4128793	3.83564e+06	4370053	5133670	7076100	6467998	5023346	4823957	4116882	10798054	7523783	11187779	7344886	10165389	5030833
1189	stearidonate (18:4n3)	Lipid	Polyunsaturated Fatty Acid (n3 and n6)	HMDB06547	859491	686306	522504	1199649	1113171	1153913	1155466	1252232	701001	1203936	880776	969713	1032210	1.16327e+06	681102	1187470	1311605	1168590
1621	stearoyl ethanolamide	Lipid	Endocannabinoid	HMDB13078	1.36668e+06	858107	877015	1111528	1201196	1246995	1012483	1059289	1286116	1376529	913883	1206463	883236	851025	1009207	625141	941634	961666
2352	stearoyl sphingomyelin (d18:1/18:0)	Lipid	Sphingolipid Metabolism	HMDB01348	145390304	152521616	153214336	142078608	134683472	134986128	145096704	139681984	133503136	142930656	137950128	156691344	158835312	157030272	165322640	149771008	142057600	137984784
2304	stearoyl-arachidonoyl-glycerol (18:0/20:4) [1]*	Lipid	Diacylglycerol		323142	1239562	907237	1093777	208515	171830	808479	712341	968210	640844	414506		368411	917384	869984	949431	812023	783519
2305	stearoyl-arachidonoyl-glycerol (18:0/20:4) [2]*	Lipid	Diacylglycerol		4295826	3411557	3012632	3603919	2.63549e+06	4308816	5256887	3212966	5301552	4234059	4193740	4604746	4074920	5.27377e+06	3444513	5161272	5242874	5403193
1404	stearoylcarnitine (C18)	Lipid	Fatty Acid Metabolism(Acyl Carnitine)	HMDB00848	16816108	11827063	12602847	16361281	16861724	14499479	11322196	9623563	10816462	15449610	10380374	11565229	19729014	17465056	25319300	7.53859e+06	12130647	14329974
2310	stearoyl-docosahexaenoyl-glycerol (18:0/22:6) [1]*	Lipid	Diacylglycerol		960907	780855	657207	823395	564267	646049	775507	686613	878321	1263775		648189		450183		652521	604410	734128
2311	stearoyl-docosahexaenoyl-glycerol (18:0/22:6) [2]*	Lipid	Diacylglycerol		2426923	1743321	1601242	2257847	1689236	1922424	2318529	1346460	2357050	2188977	2411740	2780833	1829990	1441303	1632349	2.49891e+06	2674762	2446622
2288	stearoyl-linoleoyl-glycerol (18:0/18:2) [2]*	Lipid	Diacylglycerol		5042253	5958349	4.35486e+06	5919119	4.76606e+06	5.88507e+06	4139662	5786177	7258208	7472949	5.90091e+06	4457827	4141141	4854588	4461083	4330653	5111882	4303586
1102	succinate	Energy	TCA Cycle	HMDB00254	18602880	21139534	20717720	13660297	11650727	18768384	15434511	10498405	12129712	14975043	17096384	11834985	18783786	23769612	20681090	17553772	20024184	19840744
1101	succinylcarnitine (C4-DC)	Energy	TCA Cycle	HMDB61717	4879434	4497478	4364662	3.53628e+06	5510989	3734471	6054570	4162674	5464563	4906086	4517323	4038959	5111220	5283069	5118903	5827051	6754078	6296364
992	sucrose	Carbohydrate	Disaccharides and Oligosaccharides	HMDB00258	441535	822819	406607	561679		189492	299040	306114	3265138	589200	163932	882336	312516	1378189	128056	28527286	348097	484780
4556	sulfate*	Xenobiotics	Chemical	HMDB01448	5623313	3630092	3399902	1948811	2243975	4145913	4363334	2294491	2880937	3343659	2728229	3838799	4811081	6540262	3821080	2918034	3630064	5161446
4121	tartronate (hydroxymalonate)	Xenobiotics	Bacterial/Fungal	HMDB35227	824923	1003235	1.01261e+06	859331	858888	996156	1482198	1307155	942307	1458539	1149816	1283882	674259	866624	1050012	768853	639459	662576
344	taurine	Amino Acid	Methionine, Cysteine, SAM and Taurine Metabolism	HMDB00251	1913617152	1872942464	1894038528	1818972032	1773579776	1760146048	1871410176	1843176960	1888858112	1832497280	1784475392	1868958208	1897970048	1832762368	1913615872	1732329344	1923703680	1909448448
2682	tauro-beta-muricholate	Lipid	Primary Bile Acid Metabolism	HMDB00932	119218	372634		57612	60967		711738	450399		6.97526e+06	193793	71636		8167398	35025	117662	113894	1585249
2678	taurochenodeoxycholate	Lipid	Primary Bile Acid Metabolism	HMDB00951										498434				585952
2675	taurocholate	Lipid	Primary Bile Acid Metabolism	HMDB00036	391695	800064	91715	142067	126184	83272	775289	1.03421e+06	153509	8580229	448088	182818	81662	9472150	135668			1324094
347	taurocyamine	Amino Acid	Methionine, Cysteine, SAM and Taurine Metabolism	HMDB03584	2.07245e+06	1679034	1653978	2863892	2585814	4231380	1757040	3093831	3790745	4178577	5018539	4.08177e+06	1202589	1549227	1537097	1795051	1725598	1893530
2695	taurodeoxycholate	Lipid	Secondary Bile Acid Metabolism	HMDB00896										233748				711616
2717	taurohyodeoxycholic acid	Lipid	Secondary Bile Acid Metabolism
2707	tauroursodeoxycholate	Lipid	Secondary Bile Acid Metabolism	HMDB00874										512272				404981				133572
3547	thiamin (Vitamin B1)	Cofactors and Vitamins	Thiamine Metabolism	HMDB00235		65341	62285					72291		61066		94142	156944	108482	89121
3549	thiamin diphosphate	Cofactors and Vitamins	Thiamine Metabolism	HMDB01372	142881	98781	86854	11898	50615	58621		35970		34524			71917	70369	50300			29373
3548	thiamin monophosphate	Cofactors and Vitamins	Thiamine Metabolism	HMDB02666	433017	397727	414410										488603				160727
4693	thioproline	Xenobiotics	Chemical									83495	50090			86863				37063
3492	threonate	Cofactors and Vitamins	Ascorbate and Aldarate Metabolism	HMDB00943	134258848	137298368	142134592	50068316	64020280	100403736	81421304	49123136	47812132	85981696	89769680	72866848	134219024	132338112	105576032	71635864	89404208	76050136
16	threonine	Amino Acid	Glycine, Serine and Threonine Metabolism	HMDB00167	190978176	212262752	161517200	202594848	188566752	142518080	202056704	157724816	150883568	214908688	209430080	183477472	251616960	235668384	238627936	216492544	233710896	160822448
3439	thymidine	Nucleotide	Pyrimidine Metabolism, Thymine containing	HMDB00273	370358	360683	409821	305306	433793	346172	748599	252167	429809	392490	442829	666167	838179	847619	765608	1337764	1336893	2.07114e+06
3435	thymidine 5'-monophosphate	Nucleotide	Pyrimidine Metabolism, Thymine containing	HMDB01227	221176	100263	119182		171799	74114	91312	38701	116969	67784	115044	97218	252531	150724	289407	229623	326577	394115
3440	thymine	Nucleotide	Pyrimidine Metabolism, Thymine containing	HMDB00262			41741													107345		105738
291	tiglylcarnitine (C5:1-DC)	Amino Acid	Leucine, Isoleucine and Valine Metabolism	HMDB02366	1289208	1597740	1.80465e+06	917157	1233049	1239713	1067465	877311	771259	759229	1239683	574816	1655307	1251969	1341258	1403305	1077528	811616
374	trans-4-hydroxyproline	Amino Acid	Urea cycle; Arginine and Proline Metabolism	HMDB00725	110147736	118830728	98846368	66052692	69884568	49210956	80081632	61007868	68216408	67445784	56551532	69803064	87888200	103961040	96108696	77331952	95154352	85409168
1109	tricarballylate	Energy	TCA Cycle	HMDB31193	3390677	2166220	2902975	3062625	2.03547e+06	2832665	1161487	1360635	1918008	1864289	3089672	1427973	5111893	4828323	2909448	3468169	3514762	1795935
2354	tricosanoyl sphingomyelin (d18:1/23:0)*	Lipid	Sphingolipid Metabolism	HMDB12105	30736832	26919696	24461752	26588118	26983624	29847240	21856180	21083366	24945512	26775230	23941362	24066672	23569428	26482880	24495746	17872072	21449444	16707705
3469	trigonelline (N'-methylnicotinate)	Cofactors and Vitamins	Nicotinate and Nicotinamide Metabolism	HMDB00875	12052037	10074602	11537997	15427603	16031855	16294174	11610291	12044904	8865264	10514058	14093099	16411226	17000790	12349668	13957863	20541172	21038072	10381150
1690	trimethylamine N-oxide	Lipid	Phospholipid Metabolism	HMDB00925	1303991	2271366	2402404	5406866	3289867	9206748	2568453	3130833	923310	4412632	2413440	5522693	5169293	3600323	4266722	14683134	12637079	10310951
202	tryptophan	Amino Acid	Tryptophan Metabolism	HMDB00929	46230456	54967968	44201116	46824976	56288256	47474520	60695000	53032408	49505632	72801608	67827264	79404128	41685844	41588336	39530040	65620960	62202272	59270852
763	tryptophylglycine	Peptide	Dipeptide	HMDB29083								31511	38154	67596		59426
130	tyrosine	Amino Acid	Tyrosine Metabolism	HMDB00158	131672456	136179664	119451520	111950256	94205408	91183608	144776144	105569600	106306184	112586928	164863696	105353648	129038032	119884016	119724672	127764200	142162016	109624656
1044	UDP-galactose	Carbohydrate	Nucleotide Sugar	HMDB00302	491044	334349	576511	499371	569280	118514	934500	683526	812394	681837	900979	803042	355903	206280	344659	94061	601656	536330
1040	UDP-glucose	Carbohydrate	Nucleotide Sugar	HMDB00286	1083118	553959	739975	1802973	835602	704951	894976	669666	868904	608842	691449	560310	639075	859825	953333	885563	1372611	1117346
1045	UDP-glucuronate	Carbohydrate	Nucleotide Sugar	HMDB00935	3187569	3860235	2432656	2554759	2532541	2222246	5581363	3935814	3437887	5099717	3.96343e+06	7054868	3154250	3211581	3896998	2371818	3149257	3516037
1051	UDP-N-acetylglucosamine/galactosamine	Carbohydrate	Nucleotide Sugar		303182	227784	387497	548250	571678	811862	620227	581483	658266	768096	642498	781277	250117	496437	477092	609866	655666	495754
1298	undecanedioate (C11-DC)	Lipid	Fatty Acid, Dicarboxylate	HMDB00888	515112	582288	519787	365175	431990	402505	565529	229601	268019	520353	614918	213785	540700	850605	700678	435050	453789	369831
3390	uracil	Nucleotide	Pyrimidine Metabolism, Uracil containing	HMDB00300	417565	401499	290702	218317	308487	239222	561037	532490	569668	739625	598334	610867	485981	383638	504989	278228	354341	469230
3309	urate	Nucleotide	Purine Metabolism, (Hypo)Xanthine/Inosine containing	HMDB00289												105160			53597	451534	36385
353	urea	Amino Acid	Urea cycle; Arginine and Proline Metabolism	HMDB00294	177776736	169219088	179014576	129019816	133359728	153660880	157835136	147802096	106992480	103914336	172743312	104327104	218602320	168367200	177100768	140322496	162364560	190133632
3389	uridine	Nucleotide	Pyrimidine Metabolism, Uracil containing	HMDB00296	25778652	22628562	17197600	18351206	19208988	17064522	22755360	22688906	25092028	33783676	25577040	27225568	23547126	21125724	22495660	16326508	19547084	19697448
3384	uridine 5'-monophosphate (UMP)	Nucleotide	Pyrimidine Metabolism, Uracil containing	HMDB00288	3528644	3357119	4439103	3912301	4240436	4016487	3833718	4125956	4239488	5012854	4284225	5107004	3296356	3140116	3608278	4376319	4150734	4950134
303	valine	Amino Acid	Leucine, Isoleucine and Valine Metabolism	HMDB00883	221339712	239764560	208500928	187447360	188264464	158984672	198255392	191704880	171979680	225489872	245691728	219281568	213599296	186637408	203549120	163856560	203220128	202455152
795	valylglutamine	Peptide	Dipeptide	HMDB29125			176655	105975	113170	636538				84285		161614		706484		1.67166e+06
796	valylglycine	Peptide	Dipeptide	HMDB29127	418794	1002761	2537296	2357321	1825192	2787490	1285284	2532688	2064214	3612469	1.7286e+06	3283750	1018053	3178516	614974	3349651	675774	506968
799	valylleucine	Peptide	Dipeptide	HMDB29131			199570	198711		760422				222372		171779		1.45031e+06		2586232
3301	xanthine	Nucleotide	Purine Metabolism, (Hypo)Xanthine/Inosine containing	HMDB00292	30517962	32778896	24014148	20429332	21473612	15302738	28428348	27407760	27215198	37515356	30148692	38508468	29570972	24409724	25497640	18521492	27134612	23607220
3303	xanthosine	Nucleotide	Purine Metabolism, (Hypo)Xanthine/Inosine containing	HMDB00299	52372		53656	31433	71192	53265	49410		43386	135169	63661	127807	121731	141745		89521	57370	34235

## Sheet: ScaledImpData
				SAMPLE NAME	CAHS-00001	CAHS-00002	CAHS-00003	CAHS-00004	CAHS-00005	CAHS-00006		CAHS-00007	CAHS-00008	CAHS-00009	CAHS-00010	CAHS-00011	CAHS-00012		CAHS-00013	CAHS-00014	CAHS-00015	CAHS-00016	CAHS-00017	CAHS-00018
				CLIENT IDENTIFIER	551	552	554	561	563	564		113	504	516	508	512	166		CL1	CR1	CLR1	CFL	CFR	CFLR
				PARENT SAMPLE ID	4195698	4195699	4195700	4195701	4195702	4195703		4195704	4195705	4195706	4195707	4195708	4195709		4195710	4195711	4195712	4195713	4195714	4195715
				GENDER	M	M	M	F	F	F		M	M	M	F	F	F		M	M	M	F	F	F
				GROUP NUMBER	1	1	1	1	1	1		2	2	2	2	2	2		3	3	3	3	3	3
				SAMPLE NUMBER	1	2	3	4	5	6		7	8	9	10	11	12		13	14	15	16	17	18
				TISSUE	Skeletal	Skeletal	Skeletal	Skeletal	Skeletal	Skeletal		Skeletal	Skeletal	Skeletal	Skeletal	Skeletal	Skeletal		Skeletal	Skeletal	Skeletal	Skeletal	Skeletal	Skeletal
SORT ORDER	BIOCHEMICAL	SUPER PATHWAY	SUB PATHWAY	Group/HMDB	AAV9-FKRP	AAV9-FKRP	AAV9-FKRP	AAV9-FKRP	AAV9-FKRP	AAV9-FKRP	AAV9-FKRP S.D.	FKRPP448L	FKRPP448L	FKRPP448L	FKRPP448L	FKRPP448L	FKRPP448L	FKRPP448L S.D.	C57BL/6	C57BL/6	C57BL/6	C57BL/6	C57BL/6	C57BL/6	C57BL/6 S.D.
2217	1-(1-enyl-oleoyl)-2-oleoyl-GPE (P-18:1/18:1)*	Lipid	Lysoplasmalogen	HMDB11441	0.8336	0.6141	0.5662	1.0948	0.9015	1.664	0.366671	0.8319	0.8024	1	0.8922	1.0371	1.0422	0.0967665	0.7629	2.1128	0.8369	0.8051	0.7526	0.6598	0.505842
2214	1-(1-enyl-oleoyl)-GPE (P-18:1)*	Lipid	Lysoplasmalogen		0.8888	0.7778	1.1363	1.1123	1.0385	1.0837	0.12986	1.4144	1.693	1.5139	0.9584	1.0535	0.8462	0.310791	1.1516	1.3245	0.9897	1.4066	1.0904	0.9523	0.165626
2193	1-(1-enyl-palmitoyl)-2-arachidonoyl-GPC (P-16:0/20:4)*	Lipid	Plasmalogen	HMDB11220	0.3711	0.3711	0.5492	0.3711	0.3711	0.3711	0.066374	0.9364	1.1318	0.9382	1	0.732	1.1745	0.145055	0.3711	0.3711	0.3711	0.3711	0.3711	0.3711	0
2185	1-(1-enyl-palmitoyl)-2-arachidonoyl-GPE (P-16:0/20:4)*	Lipid	Plasmalogen	HMDB11352	0.6348	0.5402	0.5678	0.7215	0.7606	0.6505	0.0777688	1	1.1342	1.1819	1.1282	0.9399	1.3507	0.131733	0.5522	0.6636	0.6635	0.6688	0.5834	0.5065	0.0630775
2194	1-(1-enyl-palmitoyl)-2-linoleoyl-GPC (P-16:0/18:2)*	Lipid	Plasmalogen	HMDB11211	1	0.7552	0.9416	0.9816	0.9491	0.8718	0.0825821	1.42	1.3567	1.3316	1.0422	1.0316	1.1448	0.154863	1.0912	1.0041	1.2165	0.9706	1.0328	1.1016	0.0801203
2182	1-(1-enyl-palmitoyl)-2-linoleoyl-GPE (P-16:0/18:2)*	Lipid	Plasmalogen	HMDB11343	0.6949	0.5053	0.5369	0.8029	0.809	0.7689	0.122902	1.0025	1.0686	1.1418	1	1.067	1.2086	0.0742186	0.626	0.7913	0.8011	0.8246	0.7777	0.7751	0.0647119
2187	1-(1-enyl-palmitoyl)-2-oleoyl-GPC (P-16:0/18:1)*	Lipid	Plasmalogen		1.0114	0.853	1.0254	1.0911	1.0667	0.7647	0.118762	1.434	1.2986	1.2272	1.1149	1.132	1.0563	0.127195	0.8888	1.0259	1.1178	0.895	0.9857	0.924	0.0811391
2181	1-(1-enyl-palmitoyl)-2-oleoyl-GPE (P-16:0/18:1)*	Lipid	Plasmalogen	HMDB11342	0.7485	0.571	0.5847	0.8637	0.8768	0.9615	0.147888	1.0217	1.0401	1.0804	1.058	1.0048	1.1414	0.0445818	0.6567	1	0.7519	0.7421	0.7003	0.7061	0.111896
2184	1-(1-enyl-palmitoyl)-2-palmitoleoyl-GPC (P-16:0/16:1)*	Lipid	Plasmalogen	HMDB11207	1	0.9201	1.076	1.3806	1.2405	0.9321	0.167918	1.4906	1.3495	1.2198	1.3116	1.3497	1.2208	0.0919486	1.119	0.8699	1.0668	0.9381	1.2	1.1735	0.120415
2183	1-(1-enyl-palmitoyl)-2-palmitoyl-GPC (P-16:0/16:0)*	Lipid	Plasmalogen	HMDB11206	0.8891	0.8606	0.8862	1.1893	1.1988	0.9168	0.14513	1.3159	1.4514	1.2662	1.3383	1.139	1.4031	0.100144	1	0.9528	1.0913	1.1517	1.169	1.0762	0.0769528
2211	1-(1-enyl-palmitoyl)-GPC (P-16:0)*	Lipid	Lysoplasmalogen	HMDB10407	1.6178	1.4851	1.2618	1.2756	1.0028	0.8042	0.274082	1.2115	1.3674	1.329	0.9757	0.8027	0.949	0.209287	1.5371	1.4946	1.6711	1	1.2223	1.0898	0.246416
2212	1-(1-enyl-palmitoyl)-GPE (P-16:0)*	Lipid	Lysoplasmalogen		1.2759	1.1047	0.987	1.3112	1.0144	0.7645	0.184775	1	1.3496	1.3167	0.9681	0.8705	1.1338	0.178054	1.2263	1.2133	1.4792	1.3204	1.3066	1.2344	0.0910668
2197	1-(1-enyl-stearoyl)-2-arachidonoyl-GPE (P-18:0/20:4)*	Lipid	Plasmalogen	HMDB05779	0.633	0.5595	0.5374	0.8532	0.8768	0.8211	0.140812	0.9298	0.9096	1	1.1402	1.1326	1.4398	0.179341	0.5646	0.9296	0.7453	1.0454	0.7834	0.666	0.159653
2189	1-(1-enyl-stearoyl)-2-oleoyl-GPE (P-18:0/18:1)	Lipid	Plasmalogen	HMDB11375	0.829	0.6018	0.5645	0.99	0.8098	1.9687	0.473079	0.7953	0.7618	1.0841	0.8517	1.0082	1.0378	0.125012	0.7028	2.3383	0.7362	0.7641	0.6839	0.5765	0.616081
2216	1-(1-enyl-stearoyl)-GPE (P-18:0)*	Lipid	Lysoplasmalogen		1.0678	0.94	0.8454	1.3436	0.9996	1.0069	0.154552	0.8456	0.7829	0.8385	0.8918	0.8616	1.104	0.102192	1.2163	1.6587	1.2523	1.7244	1.5963	1.4317	0.195324
1796	1,2-dilinoleoyl-GPC (18:2/18:2)	Lipid	Phosphatidylcholine (PC)	HMDB08138	0.9427	0.6732	0.7482	0.8666	0.793	0.9944	0.110659	0.9391	0.8289	0.9544	1.0093	0.7874	1.1308	0.113306	1	1.0456	1.05	0.8839	0.9634	0.8285	0.0817524
1876	1,2-dilinoleoyl-GPE (18:2/18:2)*	Lipid	Phosphatidylethanolamine (PE)	HMDB09093	1	0.5837	0.6679	0.716	0.6926	0.9135	0.145587	1.0853	0.8635	1.1646	0.8145	0.792	1.0054	0.140314	0.9536	0.9699	1.0728	0.734	0.8064	0.6913	0.136968
1722	1,2-dipalmitoyl-GPC (16:0/16:0)	Lipid	Phosphatidylcholine (PC)	HMDB00564	1.1251	1.173	1.1669	1.0307	1.0671	0.9732	0.0727038	1.19	1.1322	1.0969	1.159	0.9651	1.1217	0.0714077	1.0422	1	1.1471	0.9856	0.917	1.0811	0.073149
1838	1,2-dipalmitoyl-GPE (16:0/16:0)*	Lipid	Phosphatidylethanolamine (PE)	HMDB08923	0.9229	0.8578	1.0114	0.9665	1.0324	0.828	0.0751196	1.014	1.0464	1.0864	1.1606	1.269	1.1277	0.0833151	0.7993	0.7472	0.9141	1	0.896	1.1177	0.122594
1923	1,2-dipalmitoyl-GPG (16:0/16:0)	Lipid	Phosphatidylglycerol (PG)	HMDB10570	1.5307	1.2323	1.375	1	1.1071	1.3492	0.176073	1.4188	1.2247	1.404	1.18	1.8943	1.4178	0.231265	0.7601	0.6762	0.8996	0.7232	0.6642	0.8732	0.090953
1938	1,2-dipalmitoyl-GPI (16:0/16:0)*	Lipid	Phosphatidylinositol (PI)	HMDB09778	1.2217	0.9744	1.2098	1.1992	1.1891	0.8029	0.157421	0.7957	0.7873	0.5444	0.5512	0.6979	0.4881	0.12199	1.3018	1.3321	1.4816	0.6903	0.9452	0.8612	0.285491
897	1,5-anhydroglucitol (1,5-AG)	Carbohydrate	Glycolysis, Gluconeogenesis, and Pyruvate Metabolism	HMDB02712	1.1495	1.1732	1.2881	0.9169	0.8235	1.0272	0.158263	1.0367	1.155	1.2403	0.6933	1	0.7737	0.194376	0.9902	0.8466	1.1124	0.8423	0.9185	0.9605	0.0924104
1155	10-heptadecenoate (17:1n7)	Lipid	Long Chain Fatty Acid	HMDB60038	1.2977	1.0918	1.2048	0.9903	0.9915	1.0951	0.110394	1.7709	1.2456	1.354	1.2448	1.1877	0.9678	0.242726	1.0394	1.2376	0.9691	0.9887	1.256	0.8659	0.142245
1167	10-nonadecenoate (19:1n9)	Lipid	Long Chain Fatty Acid	HMDB13622	0.9683	1.1937	0.8463	1.0283	1.1185	1.1139	0.113948	1.2811	1.462	0.9307	1.1884	0.6886	1.0288	0.249856	1.1741	1.3007	1.0262	0.8224	0.8955	0.7481	0.194573
1525	12,13-DiHOME	Lipid	Fatty Acid, Dihydroxy	HMDB04705	2.8711	1.8691	1.4282	1.3449	1.2703	0.8721	0.63518	1.2458	0.7936	0.959	1.1976	1.2467	1	0.169284	2.0789	1.2658	1.6968	0.9944	1.81	2.0074	0.39084
1604	12-HETE	Lipid	Eicosanoid	HMDB06111	1.2895	1.2487	1.1103	0.9125	1	0.8356	0.166481	1.5636	1.2352	1.0856	1.4733	1.0624	1.3821	0.18836	1.3564	0.9558	1.0302	1.3146	0.7486	1.0779	0.207833
1610	12-HHTrE	Lipid	Eicosanoid	HMDB12535	1.3623	1.3331	1.2658	1	1.0906	0.9766	0.155646	1.139	0.8271	1.0421	1.508	0.9539	1.1507	0.211997	1.2941	1.2689	0.7954	1.0711	0.9322	1.197	0.181246
1501	13-HODE + 9-HODE	Lipid	Fatty Acid, Monohydroxy		1.488	1.4515	1.2938	1.1629	1	1.0733	0.18272	1.2789	0.9536	0.9073	1.4502	1.0127	0.8874	0.209769	1.7551	1.2686	1.0801	0.6419	1.1586	1.2604	0.327579
1504	14-HDoHE/17-HDoHE	Lipid	Fatty Acid, Monohydroxy		1.812	1.7596	1.498	1.5893	1.7188	1.2397	0.193569	1.1053	0.358	0.7535	1.0122	0.7488	1.0151	0.251148	1.9746	1.2815	0.7792	0.9563	1.2618	1.5826	0.392831
1606	15-HETE	Lipid	Eicosanoid	HMDB02110	1.6081	1.6478	1.5837	0.9623	1.0369	0.7804	0.352178	1.6466	1	0.7708	1.5746	1.0878	1.0943	0.312953	1.555	1.0522	1.0244	0.8967	1.1238	1.3508	0.220895
1266	17-methylstearate (i19:0)	Lipid	Fatty Acid, Branched	HMDB37397	1.0822	1.3283	1.092	1.0088	0.8439	1.0048	0.144839	1.2498	1.3213	1.029	0.9946	0.7403	0.8994	0.197868	1	1.4721	0.9286	0.9274	0.8583	0.8232	0.21778
2026	1-arachidonoyl-GPC (20:4n6)*	Lipid	Lysophospholipid	HMDB10395	0.9215	0.6761	1	0.8682	0.7404	0.9372	0.113642	1.0775	1.5891	1.0122	1.2631	0.804	0.719	0.289762	0.9542	1.0154	0.5243	1.3275	0.688	0.7592	0.25886
2066	1-arachidonoyl-GPE (20:4n6)*	Lipid	Lysophospholipid	HMDB11517	0.5656	0.7226	0.6891	0.7917	1	0.9178	0.144362	1.0908	1.6379	1.1221	1.3421	1.044	0.9111	0.237097	0.8327	0.8631	0.7655	0.9746	0.8366	0.6557	0.0967377
2100	1-arachidonoyl-GPI (20:4)*	Lipid	Lysophospholipid	HMDB61690	1.0239	0.8776	0.8009	1	0.9848	0.696	0.118627	0.9451	1.7884	1.0521	1.1813	0.9175	1.6191	0.33504	0.887	0.6987	1.0314	1.0393	0.5979	0.5433	0.198065
2239	1-arachidonylglycerol (20:4)	Lipid	Monoacylglycerol	HMDB11549	0.5	0.5	0.6081	0.5	0.5	0.5	0.0402865	1.065	0.5	0.7793	0.5	0.5	0.5	0.215417	0.5	0.5	0.5	1.3674	0.5	0.5	0.323261
2238	1-dihomo-linolenylglycerol (20:3)	Lipid	Monoacylglycerol		0.74	0.5371	0.5371	0.5371	0.5371	0.5371	0.0756164	0.6135	0.7952	0.5371	0.5371	0.5371	0.5371	0.0946962	0.5371	0.5371	0.5371	0.5371	0.5371	0.5371	0
2242	1-docosahexaenoylglycerol (22:6)	Lipid	Monoacylglycerol	HMDB11587	0.6338	0.5816	0.5814	1.1763	0.8556	1.0042	0.227053	1.6734	1	0.7404	1.3602	1.0944	1.3737	0.300564	0.5935	0.5872	0.7873	1.7579	0.8808	0.9028	0.395571
2037	1-lignoceroyl-GPC (24:0)	Lipid	Lysophospholipid	HMDB10405	1	0.7459	0.7983	1.0312	0.9415	2.0192	0.428274	0.7946	0.8329	1.0389	1.103	0.9703	0.925	0.108015	0.7869	2.6326	0.8	0.5389	0.9082	0.6724	0.714143
2235	1-linolenoylglycerol (18:3)	Lipid	Monoacylglycerol	HMDB11569	0.8125	0.9156	0.6645	1.0171	0.848	1.3852	0.225596	1.1658	0.9811	0.8581	1.7487	0.7701	0.9032	0.326693	0.9829	0.7542	1.2208	1.6662	1.4731	0.8802	0.324613
2011	1-linolenoyl-GPC (18:3)*	Lipid	Lysophospholipid	HMDB10388	1.525	1.361	1.2774	1.3601	1	1.025	0.188658	0.9352	0.7953	0.899	0.9301	0.816	1.0407	0.0815642	1.5519	1.4843	1.2473	1.8017	1.6459	1.4492	0.171401
1800	1-linoleoyl-2-arachidonoyl-GPC (18:2/20:4n6)*	Lipid	Phosphatidylcholine (PC)	HMDB08147	0.9402	0.7504	0.7399	0.9821	0.9564	0.7667	0.104623	1	1.148	1.1489	1.0274	0.8903	1.3754	0.152626	0.8564	0.7947	0.972	1.1498	0.9851	0.9833	0.112056
1878	1-linoleoyl-2-arachidonoyl-GPE (18:2/20:4)*	Lipid	Phosphatidylethanolamine (PE)	HMDB09102	1.128	0.718	0.8008	0.7743	0.8894	0.7361	0.139588	1	1.1066	1.1589	0.8514	0.7629	1.1341	0.148807	0.8949	0.7937	0.893	0.8179	0.8496	0.72	0.0607035
1797	1-linoleoyl-2-linolenoyl-GPC (18:2/18:3)*	Lipid	Phosphatidylcholine (PC)	HMDB08141	0.8574	0.5316	0.6679	1.0013	0.7834	0.9771	0.165774	0.9304	0.6927	1.0246	0.7891	0.9889	1.1445	0.149765	0.7837	0.9685	0.8787	0.9948	1.173	1	0.119509
2234	1-linoleoylglycerol (18:2)	Lipid	Monoacylglycerol		1.1162	1.0769	0.8126	1.0058	0.8851	1.0674	0.109618	1.3176	1.0149	0.7615	1.3491	0.7162	1.0509	0.243452	0.8577	0.9636	0.7689	1.4597	1.006	0.873	0.224213
2009	1-linoleoyl-GPC (18:2)	Lipid	Lysophospholipid	HMDB10386	1.7793	1.4393	1.5205	1.2414	0.8992	1.1148	0.285722	0.9834	0.8403	1	1.0994	0.7818	0.9344	0.104794	1.5817	1.6552	1.6692	1.2209	1.7341	1.5033	0.16831
2055	1-linoleoyl-GPE (18:2)*	Lipid	Lysophospholipid	HMDB11507	1.7372	1.5834	1.4983	1.2438	0.961	1	0.291697	1.085	0.9824	1.1601	0.837	0.8	0.9197	0.128077	1.6752	1.9375	1.9601	1.3738	1.3088	1.236	0.29318
2088	1-linoleoyl-GPG (18:2)*	Lipid	Lysophospholipid		1	0.8353	0.7361	0.6601	0.7796	0.867	0.107075	1.0465	1.5385	1.149	1.3042	1.4501	1.5004	0.182902	1.006	0.7546	0.863	0.5516	0.6467	0.5549	0.165274
2096	1-linoleoyl-GPI (18:2)*	Lipid	Lysophospholipid		1.1983	0.9877	1.0781	1.1399	1.1211	0.68	0.17088	1.1303	1.6087	0.846	1.1048	0.6637	0.9628	0.294392	1.3596	1.049	1.4589	1	0.5723	0.6545	0.327393
410	1-methylguanidine	Amino Acid	Guanidino and Acetamido Metabolism	HMDB01522	1.0932	1.2175	1.2586	0.6895	0.7768	1	0.211693	0.8792	0.6242	0.6566	0.9163	0.7259	0.6517	0.114591	1.3796	1.1879	1.1357	0.8121	0.9029	0.9393	0.193621
80	1-methylhistamine	Amino Acid	Histidine Metabolism	HMDB00898	2.484	2.3784	1.0859	1.8158	1.7066	1.0645	0.555366	1.0181	0.8734	0.8048	1	1.4285	1.1595	0.20414	1.7483	0.7305	2.1012	0.8007	3.3607	3.3069	1.05536
64	1-methylhistidine	Amino Acid	Histidine Metabolism	HMDB00001	0.8124	0.8759	0.8262	0.6341	0.7227	0.7918	0.0785735	2.5804	1.4757	1.848	1.2886	0.8824	1.1499	0.552149	1.5931	1.4921	1.4627	0.6915	0.8736	0.9623	0.348301
81	1-methylimidazoleacetate	Amino Acid	Histidine Metabolism	HMDB02820	0.7932	0.8303	0.8378	1.1855	1.1332	1.4294	0.233489	1	0.811	0.7552	1.3966	0.9084	1.5365	0.294805	2.4889	1.6643	1.6019	1.5579	2.548	4.9565	1.18489
1712	1-myristoyl-2-arachidonoyl-GPC (14:0/20:4)*	Lipid	Phosphatidylcholine (PC)	HMDB07883	0.6107	0.6509	0.6064	1.0336	1.0394	0.832	0.186338	0.676	0.6825	0.6908	1.0589	1.1166	1.3552	0.263065	0.6098	0.5574	0.7641	1.0719	1	0.976	0.198273
1708	1-myristoyl-2-palmitoyl-GPC (14:0/16:0)	Lipid	Phosphatidylcholine (PC)	HMDB07869	1	1.1032	1.0936	1.1865	1.1616	1.203	0.0686674	1.0059	0.7382	0.795	0.9719	1.3066	1.0753	0.186704	0.955	0.8927	1.1458	1.0792	1.1048	1.2336	0.114348
1965	1-oleoyl-2-arachidonoyl-GPI (18:1/20:4) *	Lipid	Phosphatidylinositol (PI)	HMDB09844	1.1182	0.8784	0.887	0.9429	0.9887	0.5732	0.165696	1.1372	1.3807	1.3191	0.9003	0.7255	1	0.229192	0.8689	0.7762	1.1331	0.7551	0.8033	0.8415	0.126617
1795	1-oleoyl-2-docosahexaenoyl-GPC (18:1/22:6)*	Lipid	Phosphatidylcholine (PC)	HMDB08123	1.2375	1.1104	0.9697	1.4067	1.2759	0.8978	0.17658	1.2195	1.2222	1.2293	1.2046	1.0098	1.1484	0.0774463	0.9803	0.9435	1.0954	1.01	0.9523	0.9842	0.0501836
1875	1-oleoyl-2-docosahexaenoyl-GPE (18:1/22:6)*	Lipid	Phosphatidylethanolamine (PE)		0.9091	0.7151	0.6734	0.9786	0.9413	0.6605	0.13257	1.1294	1.2932	1.292	0.9505	0.8855	1.0534	0.155769	0.7557	0.6904	1	0.7193	0.6112	0.6205	0.129935
1785	1-oleoyl-2-linoleoyl-GPC (18:1/18:2)*	Lipid	Phosphatidylcholine (PC)		1.1098	0.7789	0.8755	0.9631	0.9653	1	0.102679	1.3463	0.9718	1.1913	1.1693	0.9935	1.1431	0.126301	0.9518	0.8949	1.0298	0.9272	1.0712	1.0953	0.0747893
1869	1-oleoyl-2-linoleoyl-GPE (18:1/18:2)*	Lipid	Phosphatidylethanolamine (PE)	HMDB05349	1	0.5312	0.6583	0.6781	0.7655	0.9182	0.159188	1.1379	1.0349	1.2867	0.9595	0.8536	1.0644	0.135845	0.8331	0.8557	0.9058	0.586	0.6386	0.623	0.127299
2233	1-oleoylglycerol (18:1)	Lipid	Monoacylglycerol	HMDB11567	1.4257	1.0207	2.2484	1	0.9199	1.1927	0.454469	3.1234	2.2476	0.968	1.3365	0.6884	2.1195	0.834647	0.7792	0.746	2.0985	1.2336	1.552	0.9258	0.480914
2006	1-oleoyl-GPC (18:1)	Lipid	Lysophospholipid	HMDB02815	1.794	1.2993	1.2461	1.1369	1	0.9594	0.276114	1.0322	1.0186	1.0997	1.1032	0.8333	0.9148	0.0974855	1.5393	1.4451	1.3428	0.9598	1.0823	1.0842	0.212069
2053	1-oleoyl-GPE (18:1)	Lipid	Lysophospholipid	HMDB11506	1.6108	1.2044	1.1646	1.1582	1.0532	1.3796	0.183788	1.1605	1.195	1.3538	1.0729	0.6317	1	0.224116	1.3415	1.8367	1.3209	0.7736	0.936	0.9126	0.358958
2086	1-oleoyl-GPG (18:1)*	Lipid	Lysophospholipid		1	0.862	1.0623	0.6851	0.6704	0.966	0.151149	1.361	1.4927	1.7122	1.8334	1.9759	1.7018	0.203896	0.6799	0.7018	0.4865	0.5103	1.1644	0.5637	0.229044
2094	1-oleoyl-GPI (18:1)*	Lipid	Lysophospholipid		1.6017	1.8211	1.6612	1.2784	0.9878	0.7039	0.394872	1.0565	1.9208	1.3943	1.0533	0.7725	0.8968	0.381278	1.8988	1.7583	1.7503	0.8871	1.0152	1	0.42223
2077	1-oleoyl-GPS (18:1)	Lipid	Lysophospholipid	HMDB61694	0.8831	0.7459	0.6877	0.9531	0.9421	1.5544	0.282717	1.2198	2.2336	1.2329	1.1546	1.1493	1.1812	0.39105	1.0867	2.6321	1.4757	0.9973	1.0027	0.6493	0.639526
1751	1-palmitoleoyl-2-linolenoyl-GPC (16:1/18:3)*	Lipid	Phosphatidylcholine (PC)	HMDB08008	0.8024	0.5083	0.7377	0.8801	0.8034	0.8095	0.118567	1.0266	0.7411	1.0896	0.8865	0.8156	1.0505	0.128995	0.7804	0.8276	1	1.0431	1.0406	1.0449	0.109472
2230	1-palmitoleoylglycerol (16:1)*	Lipid	Monoacylglycerol	HMDB11565	0.8485	0.86	0.4845	1.1322	0.9677	1.1822	0.228797	1.5154	1.0275	0.4409	1.6916	0.85	1.6132	0.454559	1	1.0892	0.577	2.461	1.2636	0.7728	0.607845
1998	1-palmitoleoyl-GPC (16:1)*	Lipid	Lysophospholipid	HMDB10383	1.6764	1.5547	1.551	1.125	1.0279	1.0912	0.261178	1.2325	0.9094	1	0.9555	0.9326	0.8025	0.131097	1.6868	1.3958	1.4822	1.0967	1.2834	1.2822	0.184169
1739	1-palmitoyl-2-arachidonoyl-GPC (16:0/20:4n6)	Lipid	Phosphatidylcholine (PC)	HMDB07982	0.9079	0.857	0.8183	0.9946	0.966	0.8183	0.0687107	0.9068	1.1202	1	1.0017	0.955	1.2045	0.100895	0.8436	0.7671	0.8555	1.0942	1.0025	0.9526	0.10923
1846	1-palmitoyl-2-arachidonoyl-GPE (16:0/20:4)*	Lipid	Phosphatidylethanolamine (PE)	HMDB05323	1.1766	0.887	0.9667	0.8615	0.9571	0.8411	0.112042	0.8457	1.0655	1.0769	0.8731	0.905	0.9797	0.0901775	0.9724	0.873	1.0311	1	0.921	0.9341	0.0523376
1945	1-palmitoyl-2-arachidonoyl-GPI (16:0/20:4)*	Lipid	Phosphatidylinositol (PI)	HMDB09789	0.9028	0.9559	0.8828	0.8963	0.6827	0.6808	0.109709	1.0304	1.3253	1.1238	0.921	1	1.0762	0.126652	0.736	0.7781	0.9217	0.5977	0.6983	0.6042	0.110385
1735	1-palmitoyl-2-dihomo-linolenoyl-GPC (16:0/20:3n3 or 6)*	Lipid	Phosphatidylcholine (PC)		0.8454	0.8892	0.867	0.7287	0.7923	0.7394	0.0614837	0.8848	1.107	1.0011	0.8233	0.7078	0.9471	0.127476	1	1.0852	1.1896	0.7303	0.7631	0.7138	0.186751
1745	1-palmitoyl-2-docosahexaenoyl-GPC (16:0/22:6)	Lipid	Phosphatidylcholine (PC)	HMDB07991	1	1.0603	0.9377	1.274	1.1582	0.9115	0.126487	1.0533	1.0516	1.0157	0.8832	0.9909	1.0078	0.0570596	0.9776	0.919	1.1397	1.0814	0.993	1.0325	0.0717546
1848	1-palmitoyl-2-docosahexaenoyl-GPE (16:0/22:6)*	Lipid	Phosphatidylethanolamine (PE)	HMDB05324	0.995	1.0213	0.8722	1.3261	1.0986	0.8619	0.156438	0.8447	0.9927	0.9668	0.7333	0.9593	0.9751	0.0932715	1	0.8952	1.328	1.2639	0.9681	1.0423	0.157991
1729	1-palmitoyl-2-linoleoyl-GPC (16:0/18:2)	Lipid	Phosphatidylcholine (PC)	HMDB07973	0.937	0.7664	0.8356	0.8758	0.8514	0.9875	0.0711827	1.0146	0.9443	0.9796	0.9515	0.9278	1.0852	0.0532099	0.9807	1.0234	1.0805	0.9	1	0.9885	0.0538701
1843	1-palmitoyl-2-linoleoyl-GPE (16:0/18:2)	Lipid	Phosphatidylethanolamine (PE)	HMDB05322	0.9267	0.6549	0.7496	0.771	0.8	0.9597	0.104366	0.9505	0.9458	1.0711	0.8857	0.915	1.0488	0.0677328	1	1.0266	1.1361	0.8512	0.8789	0.864	0.103823
1928	1-palmitoyl-2-linoleoyl-GPG (16:0/18:2)	Lipid	Phosphatidylglycerol (PG)	HMDB10575	1.2421	0.9189	0.9769	0.9041	0.9081	1.0037	0.117632	1.226	1.1606	1.2697	1.1605	1.2367	1.1901	0.0403625	0.9546	0.7844	1.0414	0.7349	0.7154	0.7556	0.122475
1943	1-palmitoyl-2-linoleoyl-GPI (16:0/18:2)	Lipid	Phosphatidylinositol (PI)	HMDB09784	1.0038	0.9379	0.9962	0.7986	0.7589	0.5409	0.162564	1.263	1.1029	1.0888	0.7848	0.6248	0.7776	0.224655	0.8511	0.8213	1.0908	0.5409	0.7241	0.6854	0.169515
1726	1-palmitoyl-2-oleoyl-GPC (16:0/18:1)	Lipid	Phosphatidylcholine (PC)	HMDB07972	1.0439	0.9413	0.9837	1.0361	1.0283	1.0333	0.0367703	1.1564	1.1202	1.08	1.0452	0.9347	1.0187	0.0718076	1	0.9431	1.0301	0.9101	0.9156	0.9718	0.0435529
1842	1-palmitoyl-2-oleoyl-GPE (16:0/18:1)	Lipid	Phosphatidylethanolamine (PE)	HMDB05320	0.7923	0.5539	0.6876	0.8219	0.8222	1	0.136471	1.1055	1.0319	1.1175	1.1028	1.1206	1.1396	0.0339634	0.6355	0.9057	0.7351	0.7543	0.7404	0.7655	0.0792713
1927	1-palmitoyl-2-oleoyl-GPG (16:0/18:1)	Lipid	Phosphatidylglycerol (PG)		1.1872	0.9904	0.9788	0.916	1	1.0496	0.0842822	1.2823	1.2224	1.2565	1.0918	1.1861	1.1221	0.0685386	0.8294	0.7021	0.909	0.6806	0.7067	0.7652	0.0809944
1941	1-palmitoyl-2-oleoyl-GPI (16:0/18:1)*	Lipid	Phosphatidylinositol (PI)	HMDB09783	0.7629	1.0531	1.1223	1.0523	0.6159	0.8547	0.181195	1.4988	1.1991	1.2013	1.1729	0.5193	0.8992	0.305499	1.1451	1.1788	1.2677	0.6884	0.4788	0.9018	0.283982
1723	1-palmitoyl-2-palmitoleoyl-GPC (16:0/16:1)*	Lipid	Phosphatidylcholine (PC)	HMDB07969	1.236	1.1115	1.1956	1.0314	1.0321	1.0605	0.079471	1.2878	1.0674	1.0676	0.9328	1.0533	0.9407	0.117221	1.1273	1	1.2676	0.8777	0.9025	1.0356	0.133008
1724	1-palmitoyl-2-stearoyl-GPC (16:0/18:0)	Lipid	Phosphatidylcholine (PC)	HMDB07970	0.9248	0.8275	0.8945	1.0209	1.1447	0.9272	0.101583	1.1351	0.9601	1.0577	1.626	1.1992	1.5537	0.24841	0.8781	0.9076	0.8785	1.0583	1.099	0.957	0.0866328
2229	1-palmitoylglycerol (16:0)	Lipid	Monoacylglycerol	HMDB31074	0.9809	0.8782	1.8724	0.9309	0.7774	0.9926	0.365034	1	1.1701	0.7373	1.146	1.3648	1.3927	0.222471	0.9063	0.8492	0.9275	2.3593	1.0717	0.8166	0.544505
1983	1-palmitoyl-GPA (16:0)	Lipid	Lysophospholipid	HMDB00327	0.738	2.1031	1.3223	1.4217	0.7598	1.8907	0.51401	0.6189	0.2151	0.2151	1.2355	0.5404	0.5308	0.3413	2.5618	2.3854	2.0157	1.2956	0.4338	1.3527	0.729789
1996	1-palmitoyl-GPC (16:0)	Lipid	Lysophospholipid	HMDB10382	1.6127	1.6587	1.5171	1.2075	0.9937	1.1326	0.253859	1.0167	1	1.0012	0.9074	0.882	0.8151	0.0743903	1.563	1.5357	1.4475	1.2113	1.2915	1.2628	0.136716
2044	1-palmitoyl-GPE (16:0)	Lipid	Lysophospholipid	HMDB11503	1.9781	1.8737	1.7164	1.414	1.0537	1.2244	0.338207	0.8858	1	1.0586	0.7745	0.8353	0.6668	0.131867	1.8483	1.8437	2.0314	1.445	1.4625	1.449	0.236113
2082	1-palmitoyl-GPG (16:0)*	Lipid	Lysophospholipid		1.1954	1.2393	1.1368	0.9497	0.7368	1	0.170719	1.0013	1.4784	1.0076	1.0917	1.3137	1.2292	0.172481	1.3641	0.9957	0.932	0.7661	1.0716	0.6495	0.227946
2089	1-palmitoyl-GPI (16:0)	Lipid	Lysophospholipid	HMDB61695	1.258	2.2364	1.3751	1.2436	0.9521	1.2537	0.401192	1.0253	2.3199	0.9187	1	0.8353	0.9451	0.516037	2.0842	2.1109	2.2644	1.1325	0.8001	0.9248	0.610714
2075	1-palmitoyl-GPS (16:0)*	Lipid	Lysophospholipid		1.477	2.4168	1.9562	1.5385	1.0685	1.1736	0.461358	0.6623	1	0.5596	0.5826	0.4419	0.591	0.173925	3.375	3.3663	3.5467	2.6621	1.4704	1.8208	0.806489
1772	1-stearoyl-2-arachidonoyl-GPC (18:0/20:4)	Lipid	Phosphatidylcholine (PC)	HMDB08048	0.918	0.7621	0.7235	1	1.0637	0.9914	0.125877	0.9288	1.0714	0.9938	1.1822	1.0932	1.31	0.123988	0.7456	0.6523	0.7244	0.9292	0.9186	0.7632	0.101539
1863	1-stearoyl-2-arachidonoyl-GPE (18:0/20:4)	Lipid	Phosphatidylethanolamine (PE)	HMDB09003	1.1245	0.8333	0.8621	0.8644	1.0115	0.9062	0.102651	0.9124	1.0554	1	0.9453	0.8933	1.0482	0.0631395	0.8291	0.7991	0.9025	0.7845	0.7678	0.6592	0.0729141
1960	1-stearoyl-2-arachidonoyl-GPI (18:0/20:4)	Lipid	Phosphatidylinositol (PI)	HMDB09815	0.921	0.8688	0.8463	1.0605	1	0.8956	0.0751897	0.9691	1.0443	0.9858	1.0124	0.9934	1.1566	0.0625665	0.8474	0.8059	0.9668	1.0144	0.971	0.9243	0.0730236
1917	1-stearoyl-2-arachidonoyl-GPS (18:0/20:4)	Lipid	Phosphatidylserine (PS)	HMDB12383	0.8311	0.7235	0.7862	0.6898	0.8995	0.9061	0.0817445	1.0371	1.1579	1.119	1.0712	0.9884	1	0.061116	0.6756	0.8111	0.7762	0.8769	0.7271	0.6875	0.070706
1778	1-stearoyl-2-docosahexaenoyl-GPC (18:0/22:6)	Lipid	Phosphatidylcholine (PC)	HMDB08057	1.1386	1.052	0.9372	1.5305	1.2702	1.1363	0.187042	0.9211	0.8767	0.9482	1.0645	1.1382	1.0269	0.0894383	0.8869	0.8084	1	1.1288	1.0619	0.8166	0.121667
1867	1-stearoyl-2-docosahexaenoyl-GPE (18:0/22:6)*	Lipid	Phosphatidylethanolamine (PE)	HMDB05334	0.9118	0.7671	0.7057	1.2364	1.141	0.9432	0.188477	0.9419	0.9769	1.023	0.9007	1	1.041	0.047815	0.8182	0.7302	0.9828	0.9752	0.8129	0.7321	0.102922
1764	1-stearoyl-2-linoleoyl-GPC (18:0/18:2)*	Lipid	Phosphatidylcholine (PC)	HMDB08039	1.0765	0.8082	0.8195	0.9234	0.988	1.0756	0.108822	1.0657	0.9314	0.9966	1.124	0.9624	1.0932	0.0701243	0.9574	0.9356	1	0.8228	0.968	0.8544	0.063301
1858	1-stearoyl-2-linoleoyl-GPE (18:0/18:2)*	Lipid	Phosphatidylethanolamine (PE)	HMDB08994	0.8931	0.6213	0.6703	0.7881	0.8895	0.9746	0.126381	1.0396	0.9465	1.0812	1	1.0559	1.1145	0.0545314	0.8327	0.9169	0.9878	0.7277	0.7836	0.6566	0.111217
1935	1-stearoyl-2-linoleoyl-GPG (18:0/18:2)*	Lipid	Phosphatidylglycerol (PG)		0.7255	0.8648	0.5812	0.7515	0.998	1.2332	0.210528	1.2077	0.27	1.0028	1.1826	1.5081	1.5258	0.420922	0.8131	0.6864	0.7747	0.9529	0.8833	0.7588	0.0865383
1949	1-stearoyl-2-linoleoyl-GPI (18:0/18:2)	Lipid	Phosphatidylinositol (PI)	HMDB09809	1.115	0.6118	0.6329	0.9568	0.9397	0.9627	0.184343	1.0385	0.8589	1.0276	1.1239	0.8264	1.0564	0.108047	0.7055	0.9389	1	0.8447	0.9667	0.7592	0.108759
1915	1-stearoyl-2-linoleoyl-GPS (18:0/18:2)	Lipid	Phosphatidylserine (PS)		0.6481	0.5183	0.5406	0.7144	0.6996	0.7796	0.0937376	0.9702	0.7828	1	1.0746	1.0534	1.1817	0.121683	0.5702	1.0857	0.6854	0.7249	0.7427	0.6581	0.162349
1761	1-stearoyl-2-oleoyl-GPC (18:0/18:1)	Lipid	Phosphatidylcholine (PC)	HMDB08038	0.9598	0.7808	0.7583	0.9322	0.9527	1.0435	0.101772	1	0.9795	0.9458	1.0681	1.0164	1.0668	0.0442508	0.7512	0.9223	0.7685	0.6925	0.7827	0.6923	0.0771767
1855	1-stearoyl-2-oleoyl-GPE (18:0/18:1)	Lipid	Phosphatidylethanolamine (PE)	HMDB08993	0.6283	0.5082	0.5098	0.7409	0.7462	1.0648	0.189293	0.9058	0.9254	1.0023	1.1118	1.0703	1.1995	0.103259	0.5114	1.0708	0.5416	0.5799	0.5785	0.4991	0.199366
1934	1-stearoyl-2-oleoyl-GPG (18:0/18:1)	Lipid	Phosphatidylglycerol (PG)		0.7713	0.7324	0.6866	0.9523	1	1.094	0.150618	1.2893	1.1076	1.1102	1.2804	1.4037	1.5163	0.147	0.7207	0.626	0.7923	0.8955	0.9253	0.8745	0.105513
1914	1-stearoyl-2-oleoyl-GPS (18:0/18:1)	Lipid	Phosphatidylserine (PS)	HMDB10163	0.905	0.7543	0.7429	1.0228	0.9673	1.5864	0.2831	1	0.9081	1.1527	1.169	1.1965	1.168	0.106689	0.7751	1.8062	0.7951	0.7752	0.7535	0.6834	0.392817
2004	1-stearoyl-GPC (18:0)	Lipid	Lysophospholipid	HMDB10384	1.3884	1.1798	1.0545	1.2482	1.0545	1.0459	0.126225	0.9196	0.9421	0.9338	1.2981	0.9416	1.0703	0.13513	1.0779	1.0862	1.0552	1	1.0812	0.9663	0.0454813
2051	1-stearoyl-GPE (18:0)	Lipid	Lysophospholipid	HMDB11130	1.9041	1.511	1.4226	1.3413	1.0354	1.0345	0.298081	0.9578	1	1.0554	0.8667	0.7929	0.8519	0.0910963	1.516	1.4305	1.5078	1.0315	1.1314	1.0045	0.219624
2084	1-stearoyl-GPG (18:0)	Lipid	Lysophospholipid		0.5216	1.028	0.9791	0.7034	1.1372	1.3122	0.263769	1.3355	1.9707	1.3707	1.8156	2.2224	1	0.418653	1.3821	0.9941	0.628	0.614	0.4007	0.8113	0.316257
2092	1-stearoyl-GPI (18:0)	Lipid	Lysophospholipid	HMDB61696	1.406	1.548	1.9566	1.0332	0.6521	0.8828	0.438115	1.2236	1.6077	1.4947	0.9623	1	0.5338	0.358271	1.7939	1.5644	1.5724	0.9659	1.2236	1.4855	0.268243
2076	1-stearoyl-GPS (18:0)*	Lipid	Lysophospholipid		1.133	1.1158	1.6344	1.0256	0.7679	0.7819	0.288849	1.4541	1.5371	1.5734	0.8149	1.1342	0.5072	0.396839	1.3858	1.509	1.3878	0.8706	1	1.3194	0.229364
312	2,3-dihydroxy-2-methylbutyrate	Amino Acid	Leucine, Isoleucine and Valine Metabolism	HMDB29576	1.1306	0.7063	0.2914	0.5387	1.7792	0.8272	0.477362	1.7422	1.0949	1.978	1.8748	1.5827	1.3298	0.307423	0.3187	0.9689	0.2914	1.8682	0.7034	0.7817	0.527044
3776	2,3-dihydroxyisovalerate	Xenobiotics	Food Component/Plant	HMDB12141	0.9084	0.6029	0.6029	0.6717	0.7	0.6638	0.103261	0.8864	0.8496	0.6029	0.6029	0.6842	0.6029	0.119388	1.3878	1.587	1.043	2.2651	0.7293	1.4202	0.476277
100	2-aminoadipate	Amino Acid	Lysine Metabolism	HMDB00510	0.7447	0.6573	0.3554	0.5376	0.3554	0.4783	0.144663	0.8001	0.4927	0.5927	0.8189	0.8154	1.0241	0.171897	1.0823	1.3156	1.6011	1.0529	1.1498	1.2412	0.184445
1343	2-aminoheptanoate	Lipid	Fatty Acid, Amino		1.2856	1.5147	1.3985	1.1166	1	1.5557	0.201735	0.9215	1.2651	0.402	1.3096	0.7031	0.9843	0.313494	1.3573	1.0425	1.5197	1.1076	1.2946	1.2809	0.157467
1348	2-aminooctanoate	Lipid	Fatty Acid, Amino	HMDB00991	1.1919	1.0207	1.0892	0.267	0.267	0.267	0.419758	0.6295	1.2249	0.8658	0.267	0.4227	0.267	0.345024	0.967	1.0326	1	0.267	1.2856	1.0638	0.31636
4577	2-aminophenol sulfate	Xenobiotics	Chemical	HMDB61116	1.0019	0.7359	0.6974	0.9164	0.774	0.5217	0.154482	2.0663	1.1751	0.2795	0.2863	1.3449	0.6809	0.634071	4.3769	0.5909	0.2795	1.5261	1.7677	1.9692	1.32319
3429	2'-deoxycytidine	Nucleotide	Pyrimidine Metabolism, Cytidine containing	HMDB00014	0.978	1	0.9059	0.6199	0.6973	0.8266	0.140207	1.5484	1.1295	0.8587	0.9906	0.6546	1.3018	0.291254	0.9655	0.9046	1.0759	1.1936	1.258	1.465	0.188109
3307	2'-deoxyinosine	Nucleotide	Purine Metabolism, (Hypo)Xanthine/Inosine containing	HMDB00071	0.5718	0.5718	0.5718	0.5718	0.5718	0.5718	0	0.5718	0.8149	0.839	0.5718	0.5718	1.0241	0.173511	0.5718	0.5718	0.5718	0.5718	0.5741	0.5718	0.000857159
3405	2'-deoxyuridine	Nucleotide	Pyrimidine Metabolism, Uracil containing	HMDB00012	0.3649	0.4338	0.5267	0.5398	0.8632	0.6184	0.158545	0.6673	0.3994	0.4792	0.7659	0.6408	1.2459	0.272652	1.7527	1.5474	1.5355	2.6156	2.3927	3.8621	0.816219
2251	2-docosahexaenoylglycerol (22:6)*	Lipid	Monoacylglycerol	HMDB11557	0.9141	0.8091	0.8091	1.0147	0.831	0.8091	0.0767571	1.9387	0.8091	0.9504	0.8193	1	1.0798	0.387217	0.8091	0.8091	1.6908	1.9853	0.8835	0.9239	0.472225
1284	2-hydroxyadipate	Lipid	Fatty Acid, Dicarboxylate	HMDB00321	1.332	1.1343	0.9514	1.0171	1.0743	0.9725	0.12815	0.9124	0.9319	0.908	0.883	0.9067	1	0.0369878	2.0709	1.5765	1.6239	1.8801	1.6473	2.3493	0.278577
426	2-hydroxybutyrate/2-hydroxyisobutyrate	Amino Acid	Glutathione Metabolism		1.4527	1.5651	1.2491	0.8691	1	0.9212	0.265641	1.3223	1.172	0.9839	0.8191	1.1157	1.5716	0.239787	1.4656	1.3514	1.3592	0.9784	1.1502	1.1995	0.160709
1280	2-hydroxyglutarate	Lipid	Fatty Acid, Dicarboxylate	HMDB00606	0.8133	0.9841	1.0199	0.763	1.1764	0.7977	0.147549	1.1752	1.088	1.4036	1.5998	0.775	1.4811	0.275904	1.196	1.1629	1.5765	1.5075	1.127	1	0.208257
1465	2-hydroxyheptanoate*	Lipid	Fatty Acid, Monohydroxy		1.5654	1.4676	1.4051	0.9682	1.0804	1.1362	0.219656	1.1217	0.9735	0.9176	1.1767	1.088	1	0.0898475	1.3096	1.3879	1.2162	0.8688	1.3312	1.2723	0.170269
2248	2-linoleoylglycerol (18:2)	Lipid	Monoacylglycerol	HMDB11538	1.097	1.4228	0.9292	1.1108	0.9608	1.0687	0.160123	1.5099	1.3489	0.8189	1.5379	0.788	3.4881	0.904383	0.9327	0.9313	1.0643	1.7268	1	0.7857	0.304183
289	2-methylbutyrylcarnitine (C5)	Amino Acid	Leucine, Isoleucine and Valine Metabolism	HMDB00378	1.046	1.3671	2.2628	0.5898	1.0353	1.0614	0.515666	1.3975	1	0.6372	0.7882	2.2232	0.6117	0.564117	1.6124	1.2084	1.3356	1.379	0.7061	0.623	0.36025
1114	2-methylcitrate/homocitrate	Energy	TCA Cycle		1.2378	1.3513	1.2375	0.3725	1.1428	0.9359	0.327048	1.0638	0.6506	1.0347	0.965	0.9842	0.733	0.156106	1.7005	1.4747	1.3465	1.3416	1.3372	1.3713	0.130385
1122	2-methylmalonylcarnitine (C4-DC)	Lipid	Fatty Acid Synthesis	HMDB13133	1.4521	1.0205	0.8404	1.0148	0.9067	1	0.195808	0.7758	1.1303	0.9023	0.6323	1.0963	0.6532	0.19674	1.0891	1.1093	1.2316	0.7637	1.2242	0.6849	0.214924
2247	2-oleoylglycerol (18:1)	Lipid	Monoacylglycerol	HMDB11537	1.1238	1.5782	1.0095	1.009	1	1.0865	0.203615	1.642	1.7401	0.8346	1.3058	0.5906	1.5323	0.424364	0.7954	0.7178	0.6618	1.3714	0.7666	0.6762	0.245917
102	2-oxoadipate	Amino Acid	Lysine Metabolism	HMDB00225	1.513	1.2251	1.1232	0.9075	0.9382	1.0009	0.207313	1.1168	0.7673	0.9775	1	0.9488	0.853	0.110789	1.2981	1.3098	1.5322	1.3108	1.3932	1.2493	0.0922339
358	2-oxoarginine*	Amino Acid	Urea cycle; Arginine and Proline Metabolism	HMDB04225	0.5041	0.3881	0.3318	0.9295	1.2491	0.4843	0.330555	1.3552	0.8332	0.8393	1.6844	1	1.3977	0.316519	0.5038	0.4288	0.6745	0.8208	0.9591	0.638	0.179425
2245	2-palmitoleoylglycerol (16:1)*	Lipid	Monoacylglycerol	HMDB11565	0.496	1.2019	0.3848	1	1.03	1.0987	0.310978	1.3574	0.963	0.5173	1.7125	0.622	1.551	0.452599	1.083	1.0271	0.5697	2.8836	2.3643	0.6716	0.874055
2244	2-palmitoylglycerol (16:0)	Lipid	Monoacylglycerol	HMDB11533	1.0492	0.6444	1.235	0.9864	0.5435	0.8246	0.23727	1.0548	1.515	0.8664	1.1026	1	1.6625	0.287225	0.8505	0.49	0.9204	1.566	0.9464	0.7138	0.329161
1997	2-palmitoyl-GPC (16:0)*	Lipid	Lysophospholipid	HMDB61702	1.4379	1.3564	1.8937	1	0.8385	1.1926	0.33865	1.4742	1.3465	1.1941	0.6768	0.9383	0.5935	0.328581	1.7015	1.6473	1.1925	1.4258	1.2377	1.3217	0.193901
913	2-phosphoglycerate	Carbohydrate	Glycolysis, Gluconeogenesis, and Pyruvate Metabolism	HMDB03391	0.3773	0.3529	0.2824	1.319	0.5114	1.2023	0.421515	0.4633	1.3997	0.5802	1.1373	0.8095	1.0886	0.327037	0.3508	0.6015	0.3077	0.5424	0.3621	0.2455	0.12722
2052	2-stearoyl-GPE (18:0)*	Lipid	Lysophospholipid	HMDB11129	0.8829	1.304	1.6583	1.144	0.9311	1.3488	0.264006	0.7005	1.1317	0.7146	0.4887	0.9953	0.4805	0.241681	2.8738	1.6774	1.1368	1.2327	1.2	1.4284	0.600976
3655	3-(3-hydroxyphenyl)propionate sulfate	Xenobiotics	Benzoate Metabolism		0.2585	0.7144	0.2585	0.7528	0.6316	0.6253	0.204063	1.5821	0.2585	0.2585	0.2585	1.0576	0.3384	0.514504	13.0064	0.9424	0.2585	0.4323	1.9143	9.5378	5.0246
141	3-(4-hydroxyphenyl)lactate	Amino Acid	Tyrosine Metabolism	HMDB00755	1.1152	1.3874	1.1212	0.9338	1.2349	0.8869	0.17003	1.2108	0.8595	0.7081	1.0389	1.3926	0.7901	0.241208	1.4587	0.9984	1.3352	1.2535	1.0612	1	0.17632
1414	3,4-methyleneheptanoylcarnitine	Lipid	Fatty Acid Metabolism(Acyl Carnitine)		2.1211	1.3711	1.7857	0.7565	0.5257	1.7712	0.575193	0.7759	1.0353	0.6595	1.0881	0.1831	0.6783	0.297216	1.597	2.134	2.0634	0.6729	0.9266	0.9647	0.571496
294	3-hydroxy-2-ethylpropionate	Amino Acid	Leucine, Isoleucine and Valine Metabolism	HMDB00396	1.327	0.3231	0.3231	0.7496	1.4506	1.6529	0.533902	1.6459	0.3797	0.6987	0.3231	1.0142	0.6551	0.446396	0.692	2.0386	0.7297	1.3538	0.3231	1.5639	0.586805
2469	3-hydroxy-3-methylglutarate	Lipid	Mevalonate Metabolism	HMDB00355	0.9726	0.969	0.8504	0.7883	0.7361	1.2262	0.160649	1	0.9224	0.9207	0.9583	0.9497	1.0109	0.0347788	1.3456	2.2299	1.072	2.4657	0.7747	1.1825	0.618923
1449	3-hydroxybutyrate (BHBA)	Lipid	Ketone Bodies	HMDB00357	0.35	1.5677	0.6385	0.6136	0.9069	1.071	0.391026	1.3723	0.7704	0.7428	0.8731	1.6298	4.4831	1.31048	0.7246	0.6631	0.7055	1.2451	1.2674	5.7043	1.8001
1389	3-hydroxybutyrylcarnitine (1)	Lipid	Fatty Acid Metabolism(Acyl Carnitine)	HMDB13127	0.4534	0.8009	0.7336	0.6726	1.0292	1.2028	0.242943	1.1865	0.8029	0.8737	0.861	0.9572	2.2245	0.495545	1.5107	1	1.5031	1.5196	1.0367	3.3319	0.783732
1390	3-hydroxybutyrylcarnitine (2)	Lipid	Fatty Acid Metabolism(Acyl Carnitine)	HMDB13127	0.7439	1.0376	1.139	1.0006	0.8598	1	0.127787	1.1848	0.8354	0.7607	0.6741	1.2487	0.8892	0.212613	3.1328	1.3671	2.7299	2.301	1.4298	1.5423	0.683084
1482	3-hydroxydecanoate	Lipid	Fatty Acid, Monohydroxy	HMDB02203	1.5276	1.4851	1	0.918	1.1278	1.4911	0.250902	0.8185	0.6669	0.8178	1.1298	0.6173	0.8505	0.164001	1.1173	1.4167	1.38	0.6932	0.7403	0.8733	0.289049
1480	3-hydroxyhexanoate	Lipid	Fatty Acid, Monohydroxy		0.9638	1.6327	1.1865	0.6984	0.934	1.3842	0.308969	1.1392	0.975	0.8948	0.9572	1.0197	1.3095	0.138164	1.2812	1.2247	1.229	1	1.9787	1.7005	0.331473
311	3-hydroxyisobutyrate	Amino Acid	Leucine, Isoleucine and Valine Metabolism	HMDB00336	1.3683	1.6686	1.852	0.796	1.1226	0.9669	0.374515	1.3429	0.9402	0.6429	0.6727	1.8859	1.0988	0.426938	0.9503	0.7308	1.2778	1.6872	0.9828	0.6395	0.351806
1485	3-hydroxylaurate	Lipid	Fatty Acid, Monohydroxy	HMDB00387	1.7216	1.4166	1.4202	1	1.0955	1.3155	0.235608	0.8023	0.8692	0.7675	0.8497	0.6851	0.704	0.0686167	1.5769	1.1885	1.4901	0.895	0.9375	0.8565	0.28734
1481	3-hydroxyoctanoate	Lipid	Fatty Acid, Monohydroxy	HMDB01954	1.6739	1.7906	1.5484	0.8198	1.055	2.0127	0.41612	1.1013	0.8436	0.9661	1.4002	0.8476	0.8385	0.202212	1.67	1.2689	1.7836	0.9461	1.3047	2.1888	0.403681
1483	3-hydroxyoleate*	Lipid	Fatty Acid, Monohydroxy		1.5687	1.2445	0.7473	1.1887	0.999	1.7632	0.337742	1.0931	1.497	0.9918	0.7956	0.7011	0.5265	0.31227	1.7563	1	1.1402	1.2877	0.8997	0.7361	0.327122
1488	3-hydroxypalmitate	Lipid	Fatty Acid, Monohydroxy	HMDB10734	1.0928	1.2118	1.2483	0.8933	0.9492	1.2306	0.139614	1.1117	1.0457	0.9669	1	0.851	0.7191	0.129873	1.55	1.0541	1.2133	1.1189	1.2829	0.9707	0.187072
1441	3-hydroxypalmitoylcarnitine	Lipid	Fatty Acid Metabolism(Acyl Carnitine)		1.8296	1.4135	1	1.4136	1.1592	1.2034	0.263756	0.9004	0.8945	0.8399	0.6388	0.5845	0.3876	0.187925	1.8107	1.1029	2.1592	0.6076	1.2443	0.9692	0.520955
246	3-indoxyl sulfate	Amino Acid	Tryptophan Metabolism	HMDB00682	0.1664	0.2082	0.2093	1.3589	0.7104	0.5056	0.420069	0.7467	1.0965	0.2946	0.8514	1.6194	1.328	0.424993	1.2293	0.7045	1	2.5712	1.2058	3.3377	0.94728
306	3-methyl-2-oxobutyrate	Amino Acid	Leucine, Isoleucine and Valine Metabolism	HMDB00019	0.4894	0.4894	0.4894	0.9422	0.6887	1.0394	0.225982	1.2982	1.1267	0.4894	0.6433	1	0.9341	0.275138	0.4894	0.4894	1.1566	1.2517	0.8376	1.0512	0.303015
3421	3-methylcytidine	Nucleotide	Pyrimidine Metabolism, Cytidine containing		2.5504	1.5657	1.2038	0.9997	1.0003	0.8097	0.583901	1.811	1.5705	1.3184	0.7642	0.6606	0.6577	0.460164	1.5944	1.4324	2.1018	0.915	1.7658	1.9153	0.381545
270	3-methylglutaconate	Amino Acid	Leucine, Isoleucine and Valine Metabolism	HMDB00522	1.1432	0.8806	1.1544	0.4241	0.8069	0.4241	0.297866	1.027	1.0546	0.6865	0.5113	1.2861	0.4241	0.312032	1.5629	0.7947	1.07	1.1991	0.7341	1.0706	0.273318
1279	3-methylglutarate/2-methylglutarate	Lipid	Fatty Acid, Dicarboxylate	HMDB00752	1.0449	0.809	1.8416	0.5117	1.3148	1	0.416115	1.1945	0.9423	1.415	0.7092	1.6238	0.8565	0.320437	1.4286	1.4677	1.257	0.776	0.7117	0.5992	0.354215
65	3-methylhistidine	Amino Acid	Histidine Metabolism	HMDB00479	0.9232	0.8144	1	0.8305	0.8925	0.9199	0.0620279	1.8273	1.0881	1.6643	1.6339	1.0749	1.521	0.287754	1.1178	1.1304	1.392	0.5858	1.132	1.1866	0.244581
3660	3-phenylpropionate (hydrocinnamate)	Xenobiotics	Benzoate Metabolism	HMDB00764	1.3081	1.9333	0.9966	0.3713	0.6345	0.3055	0.56911	0.9487	0.6568	0.3055	0.3055	0.6558	0.4637	0.226699	1.254	1.0034	0.3055	0.5849	0.3055	0.3055	0.375647
914	3-phosphoglycerate	Carbohydrate	Glycolysis, Gluconeogenesis, and Pyruvate Metabolism	HMDB00807	0.5089	0.5043	0.4235	1.9028	0.6423	1.4785	0.569014	0.5548	2.0454	0.6302	1.5814	0.9714	1.3163	0.526818	0.4765	0.8225	0.4144	0.7171	0.4688	0.3976	0.161134
349	3-sulfo-L-alanine	Amino Acid	Methionine, Cysteine, SAM and Taurine Metabolism	HMDB02757	1.3679	1.5102	1.0615	1.0078	0.8925	0.6193	0.29463	1.198	1.0825	0.9126	1.1412	1.1896	1.2154	0.103953	1.5769	1.1433	1.4512	0.6234	1	0.9471	0.318805
2370	3-sulfo-nervonoyl-galactosylceramide (d18:1/24:1)	Lipid	Sphingolipid Metabolism		0.9014	0.8545	0.6994	1.2129	1.2266	2.4862	0.592854	1.0011	1.1396	0.8911	1.1463	1.3206	1.4646	0.190058	1.0507	3.2035	1.1062	0.8648	0.8217	0.6428	0.872838
3408	3-ureidopropionate	Nucleotide	Pyrimidine Metabolism, Uracil containing	HMDB00026	0.6377	1.024	0.9031	0.6711	1.5303	1.1142	0.300355	0.81	0.6646	0.3622	1.0196	0.9287	0.8243	0.211906	3.1616	0.8592	0.984	1.4044	0.7856	3.6495	1.15548
2507	4-cholesten-3-one	Lipid	Sterol	HMDB00921	0.9892	0.8531	1.1112	1.0796	1.0393	1.1458	0.0959729	1.0228	0.6652	1	1.3847	1.3079	1.1646	0.23557	1.0466	1.4142	0.6815	1.0122	1.1415	1.0928	0.215547
411	4-guanidinobutanoate	Amino Acid	Guanidino and Acetamido Metabolism	HMDB03464	1.2149	1.0667	1	0.8969	0.9144	1.0587	0.106617	0.9477	0.8458	0.9626	0.9371	0.8894	0.8469	0.0470727	1.2178	0.8931	1.1454	0.9994	1.4401	0.9237	0.18954
1534	4-hydroxy-2-nonenal	Lipid	Fatty Acid, Oxidized	HMDB04362	1.396	1.3862	1.6158	1	0.9128	1.3725	0.244706	1.3955	0.9696	0.8639	1.193	1.135	0.8079	0.202506	1.6895	1.4	1.4136	0.8523	1.3793	1.3308	0.248509
1463	4-hydroxybutyrate (GHB)	Lipid	Fatty Acid, Monohydroxy	HMDB00710	1.5527	1.9674	0.7274	1	0.9594	0.2913	0.544394	1.5447	1.1808	0.841	0.7584	1.4343	0.8875	0.301277	4.352	1.8419	6.9317	2.9517	3.8115	2.7974	1.61602
431	4-hydroxy-nonenal-glutathione	Amino Acid	Glutathione Metabolism		0.8938	0.7293	0.6539	1.0698	0.9711	0.5647	0.178624	0.8321	1.1864	1.0962	0.8624	0.9371	1.4711	0.220708	0.6117	0.8517	1.0137	1.5031	0.8944	0.7905	0.277614
138	4-hydroxyphenylpyruvate	Amino Acid	Tyrosine Metabolism	HMDB00707	0.5656	0.5656	0.5656	0.5656	0.5656	0.632	0.0247458	0.5656	0.5656	0.5656	0.5656	0.5656	0.5656	0	0.7736	0.5656	0.5656	0.5656	0.9276	0.5656	0.141514
83	4-imidazoleacetate	Amino Acid	Histidine Metabolism	HMDB02024	1.387	1.709	1.5268	0.5695	0.7823	1.0663	0.405485	0.7977	0.4833	0.5024	0.7131	0.9282	0.5779	0.161354	1.5023	1.1999	1.8375	1.114	1.8547	1.9946	0.336957
252	4-methyl-2-oxopentanoate	Amino Acid	Leucine, Isoleucine and Valine Metabolism	HMDB00695	0.8067	0.4028	0.4028	0.7134	1.0426	0.4028	0.246057	1.0588	1.2344	0.8105	0.6568	0.9574	0.6713	0.208077	0.9012	0.9042	1.4628	1.0459	1.1918	1.3837	0.21884
98	5-(galactosylhydroxy)-L-lysine	Amino Acid	Lysine Metabolism		0.6402	0.6196	0.5894	0.7511	0.8836	0.7404	0.100105	1	1.0843	0.9826	1.6263	1.1195	1.4587	0.24322	0.5075	0.466	0.5514	0.5313	0.6687	0.5188	0.0629136
3392	5,6-dihydrouridine	Nucleotide	Pyrimidine Metabolism, Uracil containing		1.0085	0.7924	0.8821	0.9302	0.8024	1.3804	0.199481	1.0127	1.1099	0.8124	0.965	0.593	0.9067	0.164799	1.6528	0.9185	1	0.7402	1.2689	2.0935	0.465715
112	5-aminovalerate	Amino Acid	Lysine Metabolism	HMDB03355	4.7105	3.1794	2.4792	1	1.0522	1.2025	1.35784	0.7874	0.9682	0.9772	1.0287	0.7046	0.9944	0.119956	2.4533	1.6558	1.7581	1.2494	2.543	1.7376	0.456255
1144	5-dodecenoate (12:1n7)	Lipid	Medium Chain Fatty Acid	HMDB00529	1.3712	0.826	1	0.5102	0.9812	0.7337	0.265712	1.0524	1.1908	1.6623	1.371	0.6703	1.2651	0.302663	1.1611	1.1327	1.4517	1.3332	0.7155	1.1005	0.229581
1397	5-dodecenoylcarnitine (C12:1)	Lipid	Fatty Acid Metabolism(Acyl Carnitine)		1.2084	0.8252	1	1.2729	2.0798	1.9105	0.459025	1.4734	1.3811	1.0497	1.9353	0.7957	1.1756	0.358858	0.5408	1.1376	1.8205	0.5764	0.8759	1.1688	0.432811
402	5-methylthioadenosine (MTA)	Amino Acid	Polyamine Metabolism	HMDB01173	0.5783	0.5568	0.8303	0.6853	1.0087	1.0592	0.196642	1	0.8707	0.9338	1.152	0.9267	1.0335	0.0908695	0.5313	0.7245	0.5871	1.1281	0.8314	0.686	0.195224
423	5-oxoproline	Amino Acid	Glutathione Metabolism	HMDB00267	1.1254	0.89	0.9322	1.0613	0.948	0.8757	0.0909796	0.8902	1.076	0.9363	1.0582	0.9925	1.0741	0.0715307	0.9185	0.912	0.9338	0.9175	1.2049	0.9833	0.1041
927	5-phosphoribosyl diphosphate (PRPP)	Carbohydrate	Pentose Phosphate Pathway	HMDB00280	1.5416	1.6428	1.0781	0.9706	0.8618	0.2704	0.455094	1.4336	1.6577	1.398	0.8731	0.8625	1.0996	0.297638	1.5716	0.6486	1.5432	0.2704	0.7316	0.9385	0.47237
923	6-phosphogluconate	Carbohydrate	Pentose Phosphate Pathway	HMDB01316	0.3216	0.5844	0.4997	0.8837	0.9937	1.6448	0.432245	0.8621	1	1.3971	1.2752	0.8559	1.3527	0.225682	0.7226	0.8572	0.3559	0.8532	0.4364	0.3613	0.219313
2527	7-hydroxycholesterol (alpha or beta)	Lipid	Sterol	HMDB06119	1.0214	1.1725	1.3327	0.9595	0.9363	1.2717	0.152822	1.1791	0.7511	0.7591	1.2695	1.0936	1.0232	0.197078	1.0913	1.3183	0.8144	1.0325	1.1546	1.0563	0.150452
3359	7-methylguanine	Nucleotide	Purine Metabolism, Guanine containing	HMDB00897	1.0287	1.003	0.7719	1	0.825	0.8042	0.106619	1.2405	0.8878	0.8117	0.9353	0.88	0.9979	0.138037	1.306	0.8695	0.8149	1.0788	1.134	2.3493	0.514457
1495	8-hydroxyoctanoate	Lipid	Fatty Acid, Monohydroxy	HMDB61914	1.5345	1.1531	1.1453	0.7458	1.163	0.9233	0.242764	1.3354	0.4082	0.8299	1.1248	0.5498	0.6482	0.324203	1.0647	1.1276	1	2.7061	1.3792	1.3594	0.583844
1526	9,10-DiHOME	Lipid	Fatty Acid, Dihydroxy	HMDB04704	2.7586	1.7879	1.1011	1.328	1.3716	0.7297	0.640902	1.5585	0.9294	0.9856	1.2366	1.0975	1	0.213657	1.8013	1.0844	1.5664	0.7906	1.2548	1.4772	0.330807
1387	acetylcarnitine (C2)	Lipid	Fatty Acid Metabolism(Acyl Carnitine)	HMDB00201	1.0677	1.0204	0.9764	1.0298	0.8035	0.9216	0.0873377	0.925	1	0.913	0.9801	0.9012	1.0466	0.0522641	1.1603	1.0177	1.1865	1.0926	1.0594	0.9565	0.0790557
1116	acetylphosphate	Energy	Oxidative Phosphorylation	HMDB01494	0.9238	0.4885	0.7009	0.8566	0.7693	2.6629	0.726749	0.6864	0.6403	0.9872	0.9545	1.0565	0.6858	0.167709	0.6588	1.1453	0.4119	1.2666	1	1.0057	0.291793
1095	aconitate [cis or trans]	Energy	TCA Cycle		0.3874	1.0539	1.7322	0.6755	1.0019	1.0942	0.413919	0.8012	0.6143	1.4114	0.7928	0.9056	1.2608	0.279812	1.7617	0.9757	1.326	1.682	1.1302	1.0695	0.30094
3324	adenine	Nucleotide	Purine Metabolism, Adenine containing	HMDB00034	1	1.9496	1.0929	0.3977	0.6066	0.6347	0.507352	0.4992	0.7924	0.7235	0.6598	0.8509	0.9288	0.13865	2.1981	0.8063	0.9505	0.8978	1.3566	1.7218	0.502078
3323	adenosine	Nucleotide	Purine Metabolism, Adenine containing	HMDB00050	0.5546	0.4484	0.8455	0.8994	0.8128	0.9719	0.188675	1.1423	1.2381	0.9224	1.2819	0.9698	1.4205	0.174033	0.4886	0.6968	0.685	1	0.7415	0.3068	0.215277
3318	adenosine 2'-monophosphate (2'-AMP)	Nucleotide	Purine Metabolism, Adenine containing	HMDB11617	1.1333	0.7351	0.8952	0.7287	0.4923	0.6977	0.196758	0.8805	1	0.9522	1.4716	0.9883	1.0578	0.192348	0.8194	1.8043	0.5562	3.6312	0.676	1.1104	1.06398
3321	adenosine 3',5'-diphosphate	Nucleotide	Purine Metabolism, Adenine containing	HMDB00061	1.1684	0.97	1.0243	1.091	1.2334	1.0523	0.0883637	1	1.0048	0.9721	0.885	0.935	1.0539	0.0539236	1.1765	1.0095	1.1932	0.49	1.0208	1.0283	0.23409
3317	adenosine 3'-monophosphate (3'-AMP)	Nucleotide	Purine Metabolism, Adenine containing	HMDB03540	0.6548	0.4648	0.653	0.7079	0.7824	1.0488	0.176071	0.772	0.994	0.8488	1.4912	0.7319	1.5637	0.336381	0.4614	1	0.4463	1.4201	0.397	0.392	0.390589
3315	adenosine 5'-diphosphate (ADP)	Nucleotide	Purine Metabolism, Adenine containing	HMDB01341	0.9795	1.0728	0.9638	0.8754	0.8621	0.9397	0.0701554	1.0122	0.8766	0.9219	0.9376	0.9541	0.9021	0.0427998	1.0267	0.8925	0.9286	1.2004	1.2492	1.103	0.13135
3473	adenosine 5'-diphosphoribose (ADP-ribose)	Cofactors and Vitamins	Nicotinate and Nicotinamide Metabolism	HMDB01178	0.2302	0.2302	0.2302	0.2302	0.2302	0.2302	0	0.2302	0.2302	0.2302	0.2302	0.2302	0.2302	0	0.2302	0.2302	0.2302	0.2302	0.2302	0.2302	0
3316	adenosine 5'-monophosphate (AMP)	Nucleotide	Purine Metabolism, Adenine containing	HMDB00045	1.1984	0.9216	0.8438	0.8018	1.0249	1	0.130701	0.9907	0.9722	0.8873	1.199	0.9142	1.334	0.161935	0.8751	0.8958	0.8732	2.2582	0.987	0.8546	0.509032
3322	adenylosuccinate	Nucleotide	Purine Metabolism, Adenine containing	HMDB00536	0.4067	0.4067	0.4067	0.4067	0.4067	0.5459	0.0518768	0.4067	0.4067	0.4067	0.4067	0.4067	0.4067	0	0.4067	0.4067	0.4067	0.4067	0.4067	0.4067	0
1282	adipate (C6-DC)	Lipid	Fatty Acid, Dicarboxylate	HMDB00448	0.9123	0.901	0.7577	1	0.5528	0.7718	0.144327	2.84	5.6287	1.442	1.8892	1.679	0.6894	1.59342	1.7234	1.5653	0.8935	1.5092	1.5247	0.8564	0.339989
1203	adrenate (22:4n6)	Lipid	Polyunsaturated Fatty Acid (n3 and n6)	HMDB02226	1.9339	1.4516	1.5304	0.776	0.8022	0.8913	0.435634	1.4413	1.8283	1.4363	0.9732	0.6767	0.5778	0.448964	1	0.8704	1.0469	0.8026	1.0804	0.7287	0.12978
1422	adrenoylcarnitine (C22:4)*	Lipid	Fatty Acid Metabolism(Acyl Carnitine)		1.1963	1.1189	0.7333	0.8206	1.6026	0.9189	0.28875	1.4699	1.838	1.4026	1.3941	1	0.6037	0.389684	1.164	1.0791	1.3703	0.5998	0.708	1.0154	0.26308
3295	AICA ribonucleotide	Nucleotide	Purine Metabolism, (Hypo)Xanthine/Inosine containing	HMDB01517	1.5063	0.846	1.5221	0.6027	1.0309	0.6779	0.367295	1.2135	0.8699	2.1603	0.9041	0.8547	1.138	0.454857	0.5279	0.3642	0.8432	0.2642	0.8329	0.6909	0.221447
28	alanine	Amino Acid	Alanine and Aspartate Metabolism	HMDB00161	1.0132	1	0.9689	0.8454	0.8657	0.7015	0.10887	0.9042	0.8182	0.832	0.852	0.9562	0.7982	0.0541948	1.0335	0.9699	1.1262	0.9505	1.0409	0.9642	0.0607585
464	alanylleucine	Peptide	Dipeptide	HMDB28691	0.075	0.075	0.146	0.0922	0.075	0.3375	0.0946438	0.075	0.075	0.075	0.1148	0.075	0.1425	0.0265249	0.075	0.4088	0.075	1	0.075	0.075	0.342284
3310	allantoin	Nucleotide	Purine Metabolism, (Hypo)Xanthine/Inosine containing	HMDB00462	0.9524	0.8686	0.8585	0.8621	0.7542	0.8733	0.0576991	1.003	0.9956	0.8177	0.7959	0.8049	0.8775	0.0866576	1.3137	1.0255	1.0608	1.0081	1	1.5276	0.198015
1464	alpha-hydroxycaproate	Lipid	Fatty Acid, Monohydroxy	HMDB01624	1.6534	1.8598	1.1009	0.7533	1.0255	1.3423	0.377101	0.6611	0.8444	0.8588	0.9557	0.9405	0.6611	0.119397	1.384	1.1812	1	0.8418	1.724	1.2184	0.280984
255	alpha-hydroxyisocaproate	Amino Acid	Leucine, Isoleucine and Valine Metabolism	HMDB00746	0.4971	0.7498	0.4161	0.4161	0.4161	0.4161	0.121966	0.956	0.4883	0.4161	0.4161	2.1099	0.4161	0.616369	1.0723	0.4161	1.0609	1.4567	1.044	1.7009	0.399515
287	alpha-hydroxyisovalerate	Amino Acid	Leucine, Isoleucine and Valine Metabolism	HMDB00407	1	1.1426	1.0361	0.5195	0.5226	0.5446	0.26888	1.3693	1.0467	0.7976	0.4107	0.4884	0.5071	0.344963	1.4279	1.1732	1.7831	0.8094	0.9376	1.1646	0.319846
1099	alpha-ketoglutarate	Energy	TCA Cycle	HMDB00208	0.5313	0.6351	0.464	1.0225	1.3735	0.8597	0.314384	1.4092	1.0351	0.4632	0.6601	0.6212	1.2061	0.340907	0.4023	0.2748	0.8079	0.7988	1.1535	1.0466	0.317066
3498	alpha-tocopherol	Cofactors and Vitamins	Tocopherol Metabolism	HMDB01893	0.9715	0.5121	0.7614	0.9286	2.1475	1.7405	0.574188	0.7211	1.1901	0.8795	0.8074	0.7256	0.8828	0.157918	0.6163	0.7545	0.8647	1.4452	1	1.093	0.265869
78	anserine	Amino Acid	Histidine Metabolism	HMDB00194	1.3693	1.3989	1.3925	1.094	0.9555	0.9437	0.200679	1.4097	1.2869	1.1947	1	0.88	0.9589	0.189428	1.549	1.5115	1.6182	1.2446	1.2745	1.3098	0.146259
957	arabitol/xylitol	Carbohydrate	Pentose Metabolism		0.5681	0.8669	0.9791	1.4355	1.3391	0.6895	0.31709	0.7346	0.7943	1.1555	0.7709	0.6297	0.5565	0.18958	1.4984	1.4553	1.6759	1.7166	1.4505	0.7623	0.314668
959	arabonate/xylonate	Carbohydrate	Pentose Metabolism		0.9565	0.8763	0.8735	0.8606	0.8543	0.8374	0.0380427	1.0184	1	1.0767	1.0383	0.9012	0.8591	0.0768324	1.2351	1.5474	1.147	3.582	1.1822	1.427	0.859142
1170	arachidate (20:0)	Lipid	Long Chain Fatty Acid	HMDB02212	1.0187	0.9954	1	0.963	0.9557	1.0419	0.0298643	1.058	1.2275	0.9313	0.8723	0.8434	0.953	0.129547	0.9555	1.1392	1.0469	1.0822	0.9044	0.7961	0.115523
1202	arachidonate (20:4n6)	Lipid	Polyunsaturated Fatty Acid (n3 and n6)	HMDB01043	1.1574	1.0404	1	0.933	0.9371	0.7954	0.110754	1.4354	1.4869	1.1781	1.2909	0.9927	0.9765	0.197948	1.0917	0.9371	0.8427	1.0844	1.0653	0.7752	0.12391
1421	arachidonoylcarnitine (C20:4)	Lipid	Fatty Acid Metabolism(Acyl Carnitine)		0.9638	0.6399	0.5416	1.3499	1.8216	0.8618	0.438245	1.4642	1.6096	1.476	1.544	1.3702	1.1163	0.158389	0.4066	0.5165	0.8985	0.5717	0.8758	0.6287	0.180918
1420	arachidoylcarnitine (C20)*	Lipid	Fatty Acid Metabolism(Acyl Carnitine)	HMDB06460	0.8031	0.9146	0.8414	0.6103	0.9804	0.9948	0.130091	1.0106	0.6633	1.8953	0.9466	0.6609	0.8338	0.420414	5.1059	2.9837	4.356	0.7387	1.0505	1.9082	1.62302
382	argininate*	Amino Acid	Urea cycle; Arginine and Proline Metabolism	HMDB03148	1.063	1.2681	1.0541	0.9702	0.5224	0.98	0.225386	0.4707	0.5089	0.8683	0.875	0.7596	1.2548	0.261817	1.6693	1.0521	0.8191	1.0447	1.6299	1.617	0.342401
351	arginine	Amino Acid	Urea cycle; Arginine and Proline Metabolism	HMDB00517	0.8414	0.8794	0.8071	0.873	0.9442	0.6835	0.0806783	0.9905	0.618	0.8681	1.3787	0.8984	1.3096	0.262149	1.0074	0.907	1	1.0437	1.1772	0.6725	0.154441
352	argininosuccinate	Amino Acid	Urea cycle; Arginine and Proline Metabolism	HMDB00052	0.4508	0.5526	0.6514	0.5507	1.1527	0.7718	0.230129	0.8027	0.3716	0.6904	1.4632	0.8704	1.1309	0.342334	1.3286	1.1042	0.7728	1.8663	1.0246	0.4444	0.443746
38	asparagine	Amino Acid	Alanine and Aspartate Metabolism	HMDB00168	0.9348	1.0656	0.7492	0.9553	0.9487	0.7335	0.118673	0.9724	0.8218	0.7814	1.2134	1.0987	1.0565	0.151799	1.0378	0.9082	0.9277	0.9263	1.0695	0.8919	0.0677527
34	aspartate	Amino Acid	Alanine and Aspartate Metabolism	HMDB00191	0.9034	1	1.056	0.7828	1.0208	1.1602	0.118854	0.884	0.6611	1.0079	0.8697	0.9231	0.9131	0.10589	0.9977	0.9578	0.7971	0.9891	1.0777	0.886	0.0891083
1295	azelate (C9-DC)	Lipid	Fatty Acid, Dicarboxylate	HMDB00784	1.7575	1.5925	1.1227	0.864	0.7647	1.2444	0.35862	0.9041	0.6374	0.7548	1	0.8856	0.6317	0.138408	1.3602	1.54	1.1739	1.3107	1.6429	1.4549	0.153382
2350	behenoyl dihydrosphingomyelin (d18:0/22:0)*	Lipid	Sphingolipid Metabolism	HMDB12091	0.8169	0.6239	0.604	0.9403	0.8027	2.1974	0.548941	0.863	0.8824	1.0037	1.0356	1	1.0918	0.0814095	0.6531	2.462	0.6494	0.4904	0.4931	0.3933	0.72371
2353	behenoyl sphingomyelin (d18:1/22:0)*	Lipid	Sphingolipid Metabolism	HMDB12103	1.3652	0.9015	1.1184	0.9362	0.8896	1.3086	0.193048	1.1806	0.8878	1.1103	1	1.1223	0.9428	0.104637	1.0053	1.3139	1.0292	0.6535	0.9037	0.6937	0.22204
1423	behenoylcarnitine (C22)*	Lipid	Fatty Acid Metabolism(Acyl Carnitine)		0.9113	1.009	1.377	0.8237	1.3813	1.1637	0.215801	0.6521	0.6521	1.8427	1.0154	0.6521	0.9135	0.422024	1.7985	2.1597	2.1743	0.6521	0.7989	0.6523	0.684437
3589	benzoate	Xenobiotics	Benzoate Metabolism	HMDB01870	1.2117	1.1598	1.048	1.0206	0.9942	1.2432	0.096402	0.9632	0.6425	0.7371	0.9541	0.6915	1.0769	0.161172	0.9941	1.065	0.8458	0.6471	0.9344	1.0074	0.137978
52	beta-citrylglutamate	Amino Acid	Glutamate Metabolism		1.0986	0.615	0.5049	0.5811	0.8892	2.356	0.636295	0.7054	0.5049	0.8199	0.5049	0.9364	1	0.193276	1.1899	3.2777	0.9529	0.6191	0.9645	0.8337	0.897894
267	beta-hydroxyisovalerate	Amino Acid	Leucine, Isoleucine and Valine Metabolism	HMDB00754	1.1057	1.0963	0.9643	0.8191	0.7348	0.8938	0.136151	1.0652	0.9746	0.8231	0.8613	0.9684	0.8222	0.0901872	0.7738	1.0342	1.0354	1	0.9199	1.0979	0.105181
268	beta-hydroxyisovaleroylcarnitine	Amino Acid	Leucine, Isoleucine and Valine Metabolism		1.0195	0.9235	0.9124	0.884	0.9659	0.9984	0.0481237	0.9671	0.8487	0.9314	0.8969	0.9718	0.938	0.0423898	1.0636	1.006	1	1.1281	1.0405	0.8933	0.0714536
6	betaine	Amino Acid	Glycine, Serine and Threonine Metabolism	HMDB00043	0.7391	0.7544	0.7672	1	0.9211	0.7641	0.09939	0.7738	0.6325	0.7976	0.8783	0.7574	1.0134	0.116737	1.0516	0.9972	1.1812	0.9829	1.0116	0.7312	0.134075
2679	beta-muricholate	Lipid	Primary Bile Acid Metabolism	HMDB00415	0.1047	0.1047	0.1047	1.978	1.7394	0.2813	0.811375	0.2437	0.1047	0.1047	0.9584	0.1047	1.2951	0.477992	0.8702	1.5797	0.205	2.1392	1.7456	2.4546	0.759405
1360	butyrylcarnitine (C4)	Lipid	Fatty Acid Metabolism (also BCAA Metabolism)	HMDB02013	1.2716	1.1869	1.2999	0.6633	1.1012	0.9789	0.216304	0.7519	0.7516	0.504	0.8924	0.6184	0.8442	0.131555	2.893	1.9422	2.9777	2.3325	1.6767	1.4242	0.583729
2510	campesterol	Lipid	Sterol	HMDB02869	1.2851	1.1942	1.077	0.7969	0.7205	0.7695	0.221106	1.1569	1.1617	1.6086	1.197	0.7378	0.6902	0.309266	1.1185	0.9265	1.2307	0.5447	0.6712	0.5526	0.269562
1444	carnitine	Lipid	Carnitine Metabolism	HMDB00062	0.7379	0.7993	0.8853	0.9388	0.8733	0.9026	0.0675123	0.9063	1.0085	1.0252	1.0561	1	1.1252	0.0656467	0.6834	0.7655	0.6713	0.7557	0.8398	0.7735	0.0570071
75	carnosine	Amino Acid	Histidine Metabolism	HMDB00033	1.0054	1.1818	1.1839	0.6848	0.6751	0.736	0.221419	1.679	1.3701	1.0472	0.7297	0.9193	1	0.312847	1.6391	1.6855	1.7417	0.8486	0.8416	0.8455	0.422813
3607	catechol sulfate	Xenobiotics	Benzoate Metabolism	HMDB59724	0.5559	0.937	0.6609	0.7296	0.3781	0.3294	0.207553	1.383	0.3294	0.3294	0.3294	1	0.3294	0.421169	4.2717	0.753	0.4759	1.089	1.1451	1.9403	1.27161
2441	ceramide (d18:1/14:0, d16:1/16:0)*	Lipid	Ceramides		1.2969	0.8761	0.7451	0.8516	1.4563	0.7662	0.274882	0.6832	0.6832	1.5237	1.7185	1.4623	1	0.411058	0.6832	0.6832	0.6832	0.6832	0.8554	0.6832	0.0641752
2442	ceramide (d18:1/17:0, d17:1/18:0)*	Lipid	Ceramides		1.1874	1.2447	0.9848	1.1248	1.0342	0.8577	0.129671	1.1029	1.0252	1.2534	1.0862	1	1.2001	0.0899808	0.9637	0.8241	1.2577	1.0692	1.2851	1.2783	0.175856
2444	ceramide (d18:2/24:1, d18:1/24:2)*	Lipid	Ceramides		0.8143	0.8185	0.6087	1.0149	0.9966	0.9563	0.140526	1.0044	0.9743	0.9064	1.7926	1.0738	1.5452	0.331689	0.7551	0.9139	1	0.8674	1.0635	0.904	0.0976397
209	C-glycosyltryptophan	Amino Acid	Tryptophan Metabolism		0.4509	0.4654	0.5047	0.439	0.5217	0.5364	0.0365809	1.0261	0.721	1.1078	1.416	1	1.3987	0.240636	0.5389	0.6776	0.5058	0.4654	0.5375	0.5215	0.0658417
1651	chiro-inositol	Lipid	Inositol Metabolism	HMDB34220	0.9884	0.8207	0.8487	0.7233	0.9616	0.8013	0.0918071	0.7917	0.8047	0.8335	0.9685	0.7477	0.814	0.0686352	1.0355	1.2813	0.7826	2.2998	1.4074	1.2508	0.472674
2673	cholate	Lipid	Primary Bile Acid Metabolism	HMDB00619	0.3632	0.3632	0.3632	1.3592	1.1813	0.3632	0.43066	0.3632	0.3632	0.3632	0.9336	0.3632	0.9174	0.265112	1	2.1721	0.4399	1.0138	1.0828	1.0483	0.516628
2484	cholesterol	Lipid	Sterol	HMDB00067	0.8615	0.8363	0.8739	1	0.9095	1.068	0.0824877	1.0568	0.8455	0.9403	1.1483	0.9867	1.1905	0.118611	0.8121	1.1222	0.838	0.8323	0.8831	0.8059	0.110136
1679	choline	Lipid	Phospholipid Metabolism	HMDB00097	1.1719	1.0016	0.8675	0.7138	1.0925	0.7933	0.162671	1.1033	0.7209	0.8585	0.9806	0.8326	0.836	0.122128	1.1906	1.0473	1.0267	1.1064	1.0687	1.1473	0.0571377
1680	choline phosphate	Lipid	Phospholipid Metabolism	HMDB01565	0.8726	0.8278	0.9025	0.7638	1.019	0.9206	0.0792069	0.9296	0.6266	0.7636	1	0.7445	1.0464	0.150495	0.9813	0.9433	0.9305	1.0772	1.3305	1.0506	0.135262
3846	cinnamoylglycine	Xenobiotics	Food Component/Plant	HMDB11621	0.2864	0.2864	0.3069	0.2864	0.2864	0.2864	0.0076399	1.2374	0.2864	0.2864	0.2864	0.2864	0.2864	0.354417	11.9355	1.9353	0.2864	0.2864	0.3972	6.7773	4.36968
1398	cis-4-decenoylcarnitine (C10:1)	Lipid	Fatty Acid Metabolism(Acyl Carnitine)		1.172	0.7327	0.9852	1.334	2.2356	1.969	0.531592	1.2984	1.4859	0.9527	1.6901	0.841	1.253	0.29077	0.4487	1.2236	2.4222	0.676	0.5823	0.8701	0.666411
1093	citrate	Energy	TCA Cycle	HMDB00094	0.2842	1.2414	1.8708	0.7252	1.1506	1.2223	0.489182	0.8292	0.5985	1.3624	0.7732	0.9634	1.3276	0.282333	1.75	1	1.3385	1.6375	1.3765	1.1391	0.260489
359	citrulline	Amino Acid	Urea cycle; Arginine and Proline Metabolism	HMDB00904	0.8991	0.8692	0.7474	1.039	0.9395	0.9063	0.0867536	0.8883	0.8469	0.7892	0.8366	0.9537	0.9667	0.0635622	1.0165	0.9244	1.2293	1.0426	1.1554	1.1567	0.102604
2578	corticosterone	Lipid	Corticosteroids	HMDB01547	0.7518	0.7518	0.7518	0.7518	0.7518	1.2532	0.186861	0.8156	0.7518	1.0821	0.9179	0.9105	1.9448	0.404138	0.7518	0.7518	0.7518	0.7518	0.7518	0.7518	1.11022e-16
386	creatine	Amino Acid	Creatine Metabolism	HMDB00064	0.9964	1.0047	0.9937	0.9949	0.9709	0.9583	0.0162801	1.0009	1.0011	0.9996	0.9865	0.971	1.0201	0.0150407	0.9886	0.9852	1	0.9754	1.0365	1.0212	0.0213226
388	creatine phosphate	Amino Acid	Creatine Metabolism	HMDB01511	1.8212	0.3523	0.3217	0.3217	0.3217	0.3217	0.556662	0.3217	0.3217	2.9454	0.9741	0.663	0.6117	0.909705	0.3217	0.3217	0.3217	0.3217	1.8554	1.0259	0.579286
387	creatinine	Amino Acid	Creatine Metabolism	HMDB00562	1.0075	1.0859	1.0045	0.9954	0.9006	0.9097	0.0631956	1.0139	1.06	1.048	1.0014	0.9709	1.0936	0.0404739	1.0392	0.9511	1.0497	0.8887	0.9947	0.9999	0.054518
330	cystathionine	Amino Acid	Methionine, Cysteine, SAM and Taurine Metabolism	HMDB00099	0.8264	0.5066	0.5765	0.7694	0.479	0.5772	0.129967	0.7179	1.4333	0.5197	0.5319	0.479	0.479	0.340647	0.7778	1.0294	1	0.8261	0.7488	1.1168	0.138667
332	cysteine	Amino Acid	Methionine, Cysteine, SAM and Taurine Metabolism	HMDB00574	0.7703	0.6526	0.4007	0.8852	0.7687	0.4144	0.183273	1.0822	0.6797	1	1.103	0.9738	1.3001	0.185963	0.734	0.9861	1.0578	0.5483	0.6523	0.6631	0.184923
417	cysteine-glutathione disulfide	Amino Acid	Glutathione Metabolism	HMDB00656	0.9108	1.1028	1.2138	0.7895	0.734	1.3228	0.217024	0.9184	0.8194	0.8461	1.638	1.0656	1	0.277047	0.9548	1.6414	1.0131	0.9487	0.9591	0.715	0.28582
3419	cytidine	Nucleotide	Pyrimidine Metabolism, Cytidine containing	HMDB00089	1.7456	1.0774	0.7723	0.8297	0.8738	0.6636	0.358612	1.2265	1	1.1768	1.2019	1.1264	1.0466	0.082199	1.1767	0.6738	1.3556	0.5411	1.0389	1.1609	0.289138
1681	cytidine 5'-diphosphocholine	Lipid	Phospholipid Metabolism	HMDB01413	0.8702	1.0793	0.9267	1.1825	1	0.8942	0.11003	1.0271	0.8517	1.1182	1.048	0.9056	0.9452	0.0904685	0.9365	0.7863	0.9735	0.813	0.9696	0.7359	0.0942405
3415	cytidine 5'-monophosphate (5'-CMP)	Nucleotide	Pyrimidine Metabolism, Cytidine containing	HMDB00095	0.728	0.7444	0.9618	1.0098	0.8661	1.0871	0.132806	0.9762	0.8936	0.997	1.0876	0.9646	1.2603	0.117772	0.802	0.9451	0.8553	1.1469	1	0.9967	0.111051
1686	cytidine-5'-diphosphoethanolamine	Lipid	Phospholipid Metabolism	HMDB01564	0.7399	0.5348	0.5585	1	0.8264	0.8554	0.164567	0.9503	0.7885	0.9103	0.9881	1.1196	0.9148	0.0991454	0.7534	0.8339	0.8642	1.3104	1.4174	1.142	0.251784
3420	cytosine	Nucleotide	Pyrimidine Metabolism, Cytidine containing	HMDB00630	0.4677	0.4528	0.5801	1.3092	0.7609	0.6715	0.290056	0.3513	1.0154	0.4365	0.3513	0.623	0.5618	0.228639	1.1212	1.1956	1.1107	1.0638	0.4518	0.5498	0.297102
3863	daidzein	Xenobiotics	Food Component/Plant	HMDB03312	0.4499	0.4499	0.4499	0.4499	0.4499	0.4499	0	0.4499	0.4499	0.4499	0.4499	0.4499	0.4499	0	1	1.5641	0.4499	12.283	0.4979	0.9887	4.25829
1395	decanoylcarnitine (C10)	Lipid	Fatty Acid Metabolism(Acyl Carnitine)	HMDB00651	1.3319	0.6702	0.8409	1.1054	2.0828	1.928	0.524284	1.482	1.2957	1	1.6686	0.7334	1.0154	0.316243	0.6264	1.4641	2.6661	0.3349	0.77	1.516	0.772023
3491	dehydroascorbate	Cofactors and Vitamins	Ascorbate and Aldarate Metabolism	HMDB01264	0.2798	0.2284	0.3397	0.9122	1	0.3919	0.309756	0.9171	1.1988	1.4079	1.189	1.2519	1.7244	0.245356	0.0998	0.2583	0.255	0.6325	0.4862	0.3686	0.172596
1443	deoxycarnitine	Lipid	Carnitine Metabolism	HMDB01161	0.7914	0.7	0.7458	1	0.8017	0.9527	0.108177	0.8874	0.8153	0.9811	1.091	0.9651	1.3064	0.158205	0.9652	0.8525	0.9307	0.9228	1.2382	1.0479	0.124137
2692	deoxycholate	Lipid	Secondary Bile Acid Metabolism	HMDB00626	0.5297	0.6292	0.5297	2.5252	2.0353	1.6164	0.793502	0.5297	0.7182	0.8537	0.5297	0.6052	2.4815	0.692897	1.4902	1.3767	0.8108	1.7673	1	1.8032	0.367304
2254	diacylglycerol (12:0/18:1, 14:0/16:1, 16:0/14:1) [2]*	Lipid	Diacylglycerol		0.7857	0.7242	0.688	0.8559	1.059	0.9071	0.123903	1.2697	0.9024	1.1074	1.5447	1.5028	2.1493	0.396271	0.8572	0.6534	0.5108	1.407	1.6259	1	0.395126
2256	diacylglycerol (14:0/18:1, 16:0/16:1) [2]*	Lipid	Diacylglycerol		0.9367	1.1321	0.6955	0.8938	1.0465	1.116	0.150394	1.313	1.0336	1	1.3947	1.123	1.624	0.219931	0.9369	0.8726	0.7795	0.8646	1.1331	0.7007	0.135295
2257	diacylglycerol (16:1/18:2 [2], 16:0/18:3 [1])*	Lipid	Diacylglycerol		1.1752	0.9576	0.7339	1.1166	1.0296	1.119	0.146649	1.6375	1.0178	1.2172	1.6377	1.5076	1.5859	0.235096	0.9578	1.2012	0.7642	1.0643	1.278	1	0.1671
1206	dihomo-linoleate (20:2n6)	Lipid	Polyunsaturated Fatty Acid (n3 and n6)	HMDB05060	1	0.9249	0.8766	0.83	0.8354	0.9552	0.0621911	1.2323	1.5657	1.0313	1.0622	0.6208	0.8784	0.292109	1.1494	1.0771	1.1549	0.8494	0.9199	0.6562	0.179508
1201	dihomo-linolenate (20:3n3 or n6)	Lipid	Polyunsaturated Fatty Acid (n3 and n6)	HMDB02925	1.2276	1.0446	1.1124	0.728	0.7133	0.7805	0.202058	1.3046	1.3962	1.2568	0.8554	0.6574	0.62	0.315442	1.2913	1.1092	1.3037	0.805	0.8763	0.6247	0.25271
1424	dihomo-linolenoylcarnitine (20:3n3 or 6)*	Lipid	Fatty Acid Metabolism(Acyl Carnitine)		1.0268	0.5786	0.5215	1	1.6108	0.722	0.367189	1.6109	1.5131	1.3917	1.1873	0.8726	0.7003	0.33159	0.8736	1.0857	1.7508	0.6192	1.1087	1.176	0.344478
1425	dihomo-linoleoylcarnitine (C20:2)*	Lipid	Fatty Acid Metabolism(Acyl Carnitine)		0.647	0.6158	0.5226	0.7304	1.1769	0.7776	0.209592	1.1946	1	0.9211	1.2046	0.5788	0.6414	0.243847	7.4188	3.9385	6.4349	1.4589	1.7937	3.2646	2.21625
365	dimethylarginine (SDMA + ADMA)	Amino Acid	Urea cycle; Arginine and Proline Metabolism	HMDB01539	0.6463	0.6075	0.5188	0.8261	0.907	0.8805	0.147097	0.8815	0.5481	0.7474	1.5811	0.9113	1.6993	0.426999	0.7733	0.7187	0.5676	1	1.3406	1.139	0.263765
5	dimethylglycine	Amino Acid	Glycine, Serine and Threonine Metabolism	HMDB00092	0.9844	0.8634	0.9074	0.8184	0.7878	0.8134	0.0668483	0.8201	1	0.8335	0.6374	0.7411	0.9463	0.120785	1.216	0.9373	1.334	1.0227	1.0393	1.0543	0.133185
1205	docosadienoate (22:2n6)	Lipid	Polyunsaturated Fatty Acid (n3 and n6)	HMDB61714	1.0454	0.8943	1	0.5595	0.6549	0.6988	0.181559	1.154	1.406	0.8566	0.8269	0.4919	0.7595	0.29228	1.2307	1.2115	1.3313	0.7239	0.5393	0.4948	0.345165
1428	docosadienoylcarnitine (C22:2)*	Lipid	Fatty Acid Metabolism(Acyl Carnitine)		0.4354	0.8242	0.4354	0.4354	0.4354	0.4354	0.144897	0.4354	0.4354	0.4354	0.7065	0.4354	0.4354	0.101033	16.9541	2.8501	9.9973	1.9818	1.3214	2.6722	5.70079
1192	docosahexaenoate (DHA; 22:6n3)	Lipid	Polyunsaturated Fatty Acid (n3 and n6)	HMDB02183	1.0092	0.8875	0.8663	1	1.0233	0.9106	0.0630347	1.3472	1.3231	1.2601	1.1179	1.0453	0.8708	0.168438	1.0054	0.8174	0.9001	1.152	1.1308	0.7976	0.140287
1431	docosahexaenoylcarnitine (C22:6)*	Lipid	Fatty Acid Metabolism(Acyl Carnitine)		0.7963	0.4324	0.4275	1.4741	2.3425	1.0292	0.668001	1.1576	1.3742	1.5508	1.2891	1.2842	0.7908	0.233643	0.1734	0.4803	1	0.7431	0.9251	0.888	0.289664
1191	docosapentaenoate (n3 DPA; 22:5n3)	Lipid	Polyunsaturated Fatty Acid (n3 and n6)	HMDB06528	1.7158	1.3001	1.4386	0.6813	0.7467	0.8816	0.38237	1.9051	2.0803	1.642	0.7099	0.845	0.5125	0.614483	1.5342	1.0922	1.6186	0.9331	1	0.6029	0.350485
1204	docosapentaenoate (n6 DPA; 22:5n6)	Lipid	Polyunsaturated Fatty Acid (n3 and n6)	HMDB01976	1.2987	1.5035	1.1662	1.0547	1	0.7131	0.246755	1.1993	1.7924	1.2571	1.1302	0.6699	0.701	0.377561	0.8964	1.0057	0.9318	0.8751	0.8881	0.5989	0.126941
1430	docosapentaenoylcarnitine (C22:5n3)*	Lipid	Fatty Acid Metabolism(Acyl Carnitine)		0.9673	0.5903	0.6009	1.0147	2.5388	1.0094	0.659505	1.9528	2.3165	1.7939	0.9906	1.0714	0.4271	0.647942	0.8389	1.1073	2.0653	0.4459	0.9154	1.198	0.495213
1193	docosatrienoate (22:3n3)	Lipid	Polyunsaturated Fatty Acid (n3 and n6)	HMDB02823	1.1038	0.9063	0.774	0.8862	0.1914	0.3267	0.327558	1	2.2719	0.7448	0.2081	0.1914	0.1914	0.741002	1.3504	1.3064	1.3801	0.1914	0.556	0.2356	0.522225
1209	docosatrienoate (22:3n6)*	Lipid	Polyunsaturated Fatty Acid (n3 and n6)		3.0116	2.177	1.3197	0.9523	0.8913	0.9375	0.790433	1	3.1718	0.7197	0.7984	0.221	0.221	1.00388	1.5067	0.7222	1.6286	0.221	0.2924	0.3848	0.571113
1429	docosatrienoylcarnitine (C22:3)*	Lipid	Fatty Acid Metabolism(Acyl Carnitine)		1.1622	0.4701	0.4701	0.4701	0.5592	0.4701	0.253387	0.7812	0.4701	0.4701	0.4701	0.4701	0.4701	0.11594	5.9645	2.2345	4.4434	0.8848	0.8105	1.3688	1.93691
1300	dodecanedioate (C12-DC)	Lipid	Fatty Acid, Dicarboxylate	HMDB00623	0.7904	1.0758	2.2898	0.5615	2.2512	1.0268	0.684117	1.0843	0.5725	0.4318	0.688	0.56	1.0003	0.238982	0.7288	1.1348	1.4429	0.9289	1.0481	0.7926	0.2371
1190	eicosapentaenoate (EPA; 20:5n3)	Lipid	Polyunsaturated Fatty Acid (n3 and n6)	HMDB01999	0.9408	0.8336	0.7696	1	0.9551	1.153	0.122155	1.7857	1.7556	1.1216	1.5107	1.0037	0.8464	0.366266	1.3501	1.1802	1.1009	1.1546	0.9827	0.8357	0.161025
1173	eicosenoate (20:1)	Lipid	Long Chain Fatty Acid	HMDB02231	1.1815	1.0656	1.036	0.7346	0.829	1.0281	0.150774	1.1974	1.674	0.7583	0.7116	0.5209	0.5954	0.403947	1.6132	1.5462	1.4185	0.9957	0.7119	0.742	0.370386
1426	eicosenoylcarnitine (C20:1)*	Lipid	Fatty Acid Metabolism(Acyl Carnitine)		1.2776	1.0328	0.8356	0.801	1.0898	0.7823	0.180171	1.4088	1.0121	0.897	0.9921	0.5285	0.5418	0.301715	6.394	3.4437	5.9862	0.9204	1.8342	2.9409	2.01066
3877	equol sulfate	Xenobiotics	Food Component/Plant		0.574	0.5715	0.6546	0.8492	0.7324	0.6247	0.0976243	1.2972	0.7622	0.4769	0.5708	0.6192	0.7728	0.265801	2.9999	2.3852	1	1.4834	1.4592	2.216	0.673235
3878	ergothioneine	Xenobiotics	Food Component/Plant	HMDB03045	0.0822	0.1077	0.0572	0.3926	0.2644	0.1628	0.117233	1.0299	1.289	1.5185	0.5703	1.3063	1.7141	0.365547	0.1011	0.1953	0.1819	0.7746	0.377	0.1107	0.234837
1178	erucate (22:1n9)	Lipid	Long Chain Fatty Acid	HMDB02068	1.0156	0.9911	1.0003	0.6398	0.5314	0.6435	0.202215	1.0248	1	0.6253	0.5689	0.4608	0.5013	0.229093	1.2106	1.3925	1.3311	0.8543	0.7478	0.6949	0.281971
1427	erucoylcarnitine (C22:1)*	Lipid	Fatty Acid Metabolism(Acyl Carnitine)		0.3706	0.3706	0.7737	0.3751	0.4181	0.3706	0.147336	0.941	0.3706	0.6123	0.7788	0.3706	0.3706	0.22443	7.2443	2.1726	5.4566	0.3706	0.3706	1.4241	2.61057
1086	erythronate*	Carbohydrate	Aminosugar Metabolism	HMDB00613	0.8219	0.9052	0.9355	0.4861	0.5751	0.6987	0.166098	1.2413	1	0.9365	1.0551	1.0995	1.1744	0.102308	0.8101	0.7747	0.7807	0.4647	0.5934	0.711	0.122714
296	ethylmalonate	Amino Acid	Leucine, Isoleucine and Valine Metabolism	HMDB00622	0.884	0.8328	0.818	0.5668	1.1891	1.215	0.224892	1.2736	1.0477	1	1.5698	0.5759	1.2941	0.308657	1.3409	1.0068	1.1668	1.1564	1.0011	1.7018	0.240317
3477	flavin adenine dinucleotide (FAD)	Cofactors and Vitamins	Riboflavin Metabolism	HMDB01248	1.6246	1.2072	1.2001	0.9285	1.134	1.1682	0.207671	0.8545	0.7218	0.8778	0.8278	0.8923	0.7284	0.0680717	1.3334	1.1658	1.2375	0.9121	1.1117	1.0989	0.130346
3478	flavin mononucleotide (FMN)	Cofactors and Vitamins	Riboflavin Metabolism	HMDB01520	1.7374	1.0322	1.1602	0.8917	0.9017	0.7235	0.325332	0.9107	0.6425	0.7855	0.9268	1.0213	0.7091	0.131776	1.1546	1.0391	1.1128	0.6616	1.2469	1.3491	0.216973
3886	formononetin	Xenobiotics	Food Component/Plant	HMDB05808	0.2358	0.2358	0.2358	0.2358	0.2358	0.2358	0	0.2358	0.2358	0.2358	0.2358	0.2358	0.2358	0	0.2358	3.919	0.2358	24.8426	0.3108	2.7865	8.81547
1010	fructose	Carbohydrate	Fructose, Mannose and Galactose Metabolism	HMDB00660	0.2029	0.213	0.2715	0.7521	0.3975	1.7747	0.556688	0.2877	0.3526	0.3931	0.3089	0.447	0.4936	0.0729034	1.8649	1.4196	1.3124	5.4219	1	1.007	1.55581
907	fructose 1,6-diphosphate/glucose 1,6-diphosphate/myo-inositol diphosphates	Carbohydrate	Glycolysis, Gluconeogenesis, and Pyruvate Metabolism		0.4917	0.5513	1.0115	0.4584	0.4677	1.5737	0.411764	0.8028	0.8513	0.7758	0.4142	0.5448	0.536	0.162919	0.9049	1.9231	1.4375	1	0.4939	0.6277	0.486884
904	fructose-6-phosphate	Carbohydrate	Glycolysis, Gluconeogenesis, and Pyruvate Metabolism	HMDB00124	0.6637	0.514	0.3169	1	0.3152	22.4223	8.1502	0.6842	0.7702	0.5479	1.0117	0.7667	0.7748	0.138112	0.6012	5.5742	0.6404	11.5869	0.8167	0.7712	4.09791
1103	fumarate	Energy	TCA Cycle	HMDB00134	0.8593	0.8886	0.8273	0.536	1.1564	0.6836	0.190861	0.9918	0.7272	0.9714	1.0143	0.9167	1	0.0987917	1.3192	1.2371	1.1363	1.5882	1.0004	0.6845	0.278918
1026	galactitol (dulcitol)	Carbohydrate	Fructose, Mannose and Galactose Metabolism	HMDB00107	1.2771	1.4475	1.3633	1.2031	1	1.1154	0.149407	1.0277	0.9342	0.9411	0.9325	0.934	0.9195	0.0361443	1.3678	1.6625	1.2954	1.3631	1.3826	0.9844	0.198127
1035	galactonate	Carbohydrate	Fructose, Mannose and Galactose Metabolism	HMDB00565	0.559	0.5434	0.6712	0.5345	0.6619	0.4885	0.0672942	1.1328	1.0788	0.9202	0.9718	1	1.1762	0.0903761	0.6287	0.8129	0.5347	1.1843	0.5824	0.5282	0.231733
1027	galactose 1-phosphate	Carbohydrate	Fructose, Mannose and Galactose Metabolism	HMDB00645	0.217	0.2658	0.217	0.217	0.3366	0.217	0.0446452	0.8998	1.0466	0.217	1	1.2974	1.177	0.347182	0.2677	0.217	0.217	0.217	0.217	0.5003	0.10347
48	gamma-carboxyglutamate	Amino Acid	Glutamate Metabolism	HMDB41900	0.4634	0.3214	0.3214	0.5164	0.9862	0.7736	0.242308	0.6715	0.522	0.8486	1.3431	1.2063	1.4035	0.337245	0.5566	0.4589	0.4706	0.7217	1.015	0.9754	0.226148
443	gamma-glutamyl-alpha-lysine	Peptide	Gamma-glutamyl Amino Acid		0.4251	0.4251	0.9155	0.4251	0.4251	0.4251	0.182761	1.6789	0.8071	0.4251	0.7487	0.6723	0.9317	0.390192	1.8901	2.2733	1.5049	1.0683	0.4251	0.4251	0.696961
444	gamma-glutamyl-epsilon-lysine	Peptide	Gamma-glutamyl Amino Acid	HMDB03869	0.4121	0.4121	0.4121	0.4121	0.4121	0.4121	5.55112e-17	0.9153	1.014	0.6783	1.4894	0.7727	0.8204	0.264035	0.4121	0.5329	0.4121	0.4121	0.4121	0.4121	0.0450195
437	gamma-glutamylglutamate	Peptide	Gamma-glutamyl Amino Acid	HMDB11737	0.5184	0.6189	0.5512	0.5517	0.5184	0.5184	0.0357283	0.5184	0.5184	1.1935	0.5184	1.407	0.5184	0.373685	0.5184	0.5184	0.5184	0.5184	1.0116	0.9412	0.216858
438	gamma-glutamylglutamine	Peptide	Gamma-glutamyl Amino Acid	HMDB11738	0.2772	0.2772	0.2772	0.2772	0.2772	0.2772	5.55112e-17	0.2772	0.2772	0.2772	0.2772	0.2772	0.2772	5.55112e-17	0.2772	0.2772	0.2772	0.2772	0.2772	0.2772	5.55112e-17
442	gamma-glutamylleucine	Peptide	Gamma-glutamyl Amino Acid	HMDB11171	1.0235	0.704	1.1676	0.722	0.9444	0.9036	0.162399	1	0.8431	0.9282	0.9029	1.0087	0.732	0.0949069	1.0017	0.9989	0.776	1.0119	1.1356	1.2803	0.152924
446	gamma-glutamylphenylalanine	Peptide	Gamma-glutamyl Amino Acid	HMDB00594	.	.	.	.	.	.		.	.	.	.	.	.		.	.	.	.	.	.
450	gamma-glutamylvaline	Peptide	Gamma-glutamyl Amino Acid	HMDB11172	0.9132	0.7363	0.564	0.9033	1.0043	0.564	0.172469	1.3179	1.1357	0.6355	0.564	0.564	0.9957	0.297003	1.0221	0.564	0.564	0.564	1.6895	0.564	0.420048
3806	gluconate	Xenobiotics	Food Component/Plant	HMDB00625	1	1.1952	0.8953	0.807	0.6705	1.2258	0.199493	0.8665	0.8309	0.9849	1.102	0.7967	1.1989	0.147121	0.9183	0.9918	0.5438	1.713	0.9014	0.7727	0.360648
1059	glucosamine-6-phosphate	Carbohydrate	Aminosugar Metabolism	HMDB01254	0.005	0.005	0.005	0.005	0.005	1	0.370815	0.005	0.005	0.005	0.0244	0.017	0.005	0.00770317	0.005	0.2467	0.005	0.4417	0.005	0.005	0.16952
900	glucose	Carbohydrate	Glycolysis, Gluconeogenesis, and Pyruvate Metabolism	HMDB00122	1	1.1791	0.9072	0.9953	0.7692	0.9294	0.123093	0.9998	1.1288	0.9273	1.0613	0.8237	1.1513	0.114156	0.8496	0.8805	0.7445	1.004	0.8315	0.6659	0.106026
901	glucose 6-phosphate	Carbohydrate	Glycolysis, Gluconeogenesis, and Pyruvate Metabolism	HMDB01401	0.7248	0.5347	0.35	1.05	0.7433	16.4431	5.87822	0.805	0.8567	0.6199	1	0.8655	0.8878	0.114367	0.5321	6.0324	0.6332	9.7679	0.656	0.5975	3.60441
1063	glucuronate	Carbohydrate	Aminosugar Metabolism	HMDB00127	0.9103	0.8407	0.7032	0.6781	0.7161	0.9716	0.111409	0.9068	0.7589	0.573	0.9038	0.7901	0.8336	0.112868	1.8174	1.138	1	2.2993	1.0864	2.2092	0.53917
41	glutamate	Amino Acid	Glutamate Metabolism	HMDB00148	1.225	0.9319	1.0724	0.9968	1	0.9432	0.0991327	0.963	0.9902	0.8853	1.2956	1.0428	1.4644	0.204514	0.7431	0.7202	0.7615	0.6515	1.1602	0.9416	0.17207
49	glutamate, gamma-methyl ester	Amino Acid	Glutamate Metabolism	HMDB61715	1.1342	0.9179	0.9825	1.2535	0.9081	1.0368	0.122522	1.2574	0.6352	1.0264	1.3231	1.0125	0.8519	0.232603	1.1555	1.0366	1.0729	0.8247	0.9875	1	0.100604
42	glutamine	Amino Acid	Glutamate Metabolism	HMDB00641	1	0.8148	0.6945	1.1033	1.0147	0.9985	0.138553	0.8365	0.8498	0.8412	1.0829	1.0035	1.0834	0.110362	0.8623	0.8272	0.9038	0.9638	1.0923	0.9434	0.085121
571	glutaminylleucine	Peptide	Dipeptide	HMDB29153	0.207	0.207	0.365	0.3859	0.207	1.0367	0.29398	0.207	0.3585	0.207	0.554	0.2706	0.4467	0.127616	0.207	1.7203	0.207	1.4236	0.207	0.207	0.649119
1276	glutarate (C5-DC)	Lipid	Fatty Acid, Dicarboxylate	HMDB00661	1.6937	1.704	1.4292	0.9756	0.9035	1.4066	0.314227	1	0.8694	0.767	1.0326	0.9837	0.9195	0.0900481	1.6719	1.6217	1.4042	1.4745	1.6959	1.4206	0.119002
415	glutathione, oxidized (GSSG)	Amino Acid	Glutathione Metabolism	HMDB03337	0.9745	1.0129	0.9512	0.8059	0.7692	0.721	0.111332	0.907	0.8299	0.7786	0.9352	0.8396	1	0.0736913	0.9422	0.8979	1.1191	0.7705	1.1632	1.0085	0.132732
414	glutathione, reduced (GSH)	Amino Acid	Glutathione Metabolism	HMDB00125	1.0487	0.8431	0.7964	0.9454	0.7403	0.4732	0.180211	0.7422	0.7508	1.0764	0.618	0.8808	1.3173	0.235328	0.7984	1.0763	1.0724	0.9069	0.9103	0.8894	0.100552
920	glycerate	Carbohydrate	Glycolysis, Gluconeogenesis, and Pyruvate Metabolism	HMDB00139	0.8639	0.9556	0.7799	1.2167	0.7109	0.7833	0.16691	0.75	1.3623	0.8893	1.0517	1.0101	1.206	0.199637	0.7884	1.0267	0.6334	1	0.6815	0.5931	0.170854
2219	glycerol	Lipid	Glycerolipid Metabolism	HMDB00131	1.1738	1.0836	0.8986	1.1162	1	1.104	0.0896364	1.1274	0.9568	1.1262	1.2157	1.1187	1.0827	0.0773012	1.1865	0.8427	1.2052	0.9407	0.9722	1.0881	0.131939
2220	glycerol 3-phosphate	Lipid	Glycerolipid Metabolism	HMDB00126	2.1598	1.4447	1.0601	0.6744	1.0752	0.9513	0.474304	1.3929	0.6904	1.0389	0.8241	1.2113	0.8848	0.238151	1.3906	1.1454	1.8304	0.8142	1.4168	1.5478	0.317443
1687	glycerophosphoethanolamine	Lipid	Phospholipid Metabolism	HMDB00114	0.9861	0.9987	0.9505	1.0047	1.0754	1.2357	0.0943384	1.1834	1.1816	0.9889	1.3477	1.1902	1.3382	0.119748	1.0116	1.2838	1.05	0.7774	0.9136	0.9198	0.156154
2225	glycerophosphoglycerol	Lipid	Glycerolipid Metabolism		0.817	0.799	0.7119	0.7776	0.9329	1.0627	0.115554	1.2668	1.1791	1.1665	1.7391	1.7852	1.6526	0.265511	0.75	0.6839	0.8264	0.7683	0.6429	0.6837	0.0617962
1689	glycerophosphoinositol*	Lipid	Phospholipid Metabolism		1.0857	0.7774	0.9772	0.7548	1.102	0.7543	0.15174	0.8041	0.6439	0.9932	0.733	1.0369	0.4845	0.191505	1.7268	1.1169	0.9851	1	1.52	1.4302	0.279918
1683	glycerophosphorylcholine (GPC)	Lipid	Phospholipid Metabolism	HMDB00086	1.0243	0.9141	0.9962	1.0757	1.0907	1.1629	0.07839	1.3388	1.326	1.3295	1.5373	1.1173	1.4267	0.126581	0.8086	0.9759	0.9058	0.7853	0.795	0.7462	0.0790677
1688	glycerophosphoserine*	Lipid	Phospholipid Metabolism		0.6396	0.6396	0.6396	0.6396	1.4734	0.6396	0.310739	0.6396	0.6396	0.8737	0.6396	0.6396	0.6396	0.0872439	0.6396	0.9353	1.4939	1.174	1	0.8824	0.264419
1	glycine	Amino Acid	Glycine, Serine and Threonine Metabolism	HMDB00123	0.8247	0.8844	0.7445	0.9827	0.9441	0.8192	0.0803255	0.8723	0.5608	0.627	0.9559	0.9916	1.1178	0.198636	0.825	1	0.9088	1.1228	1.4483	1.0895	0.19878
2460	glycosyl ceramide (d18:1/20:0, d16:1/22:0)*	Lipid	Ceramides		1.2016	0.8799	0.7554	1.1593	1.0863	2.3857	0.533638	1.1468	1	1.2483	1.2344	1.3236	1.3621	0.119505	1.065	3.2078	1.0393	0.7876	0.778	0.7074	0.879527
2462	glycosyl ceramide (d18:2/24:1, d18:1/24:2)*	Lipid	Ceramides		1.0554	0.7832	0.7184	1.1443	0.9532	2.4351	0.579371	1.0869	0.9807	1.1778	1.1174	1.2431	1.223	0.0891009	0.9796	3.9015	1	0.7627	0.6688	0.5824	1.16626
2451	glycosyl-N-(2-hydroxynervonoyl)-sphingosine (d18:1/24:1(2OH))*	Lipid	Ceramides		0.6401	0.7113	0.6673	1.5849	1.0083	2.2855	0.603328	0.5676	0.8689	0.8524	1.0051	0.9201	0.9128	0.137177	1.1564	3.0764	1.256	1	0.771	0.593	0.821318
2445	glycosyl-N-palmitoyl-sphingosine (d18:1/16:0)	Lipid	Ceramides		0.5177	0.5004	0.4356	0.6068	0.748	0.7723	0.126027	1.0122	0.8911	1	1.8225	1.0957	1.3562	0.314481	0.4699	0.8709	0.4842	0.454	0.5425	0.4402	0.149892
2452	glycosyl-N-stearoyl-sphinganine (d18:0/18:0)*	Lipid	Ceramides		0.3144	0.2183	0.2183	0.2183	0.2183	1.0108	0.290313	0.2183	0.2183	0.3869	0.2183	0.3323	0.2661	0.0652083	0.2183	1.9681	0.2183	0.2183	0.2183	0.2183	0.652112
2446	glycosyl-N-stearoyl-sphingosine (d18:1/18:0)	Lipid	Ceramides		1.098	0.8422	0.6752	1.0331	1	1.9944	0.420524	1.0518	0.9455	1.0661	1.2018	1.1466	1.2333	0.0977304	0.9129	2.642	0.9009	0.8264	0.7979	0.7009	0.679749
593	glycylisoleucine	Peptide	Dipeptide	HMDB28844	0.5	0.8403	1	0.7374	0.791	0.7847	0.148479	0.6706	0.915	0.6224	1.3642	0.8767	1.3948	0.304946	1.0592	1.3896	0.3061	1.0819	0.9673	0.5281	0.363531
594	glycylleucine	Peptide	Dipeptide	HMDB00759	0.3455	0.6349	1.0275	0.8476	0.7134	1.1342	0.25996	0.6302	1	0.8607	1.6084	0.7862	1.3362	0.335871	0.6523	1.3985	0.4443	1.3729	0.3984	0.3395	0.447552
604	glycylvaline	Peptide	Dipeptide	HMDB28854	0.4992	0.7333	1.0151	1	0.9333	0.9393	0.183159	0.7387	0.9612	0.875	1.2477	0.9284	1.175	0.173974	0.5674	0.8743	0.5042	1.3454	0.6888	0.5664	0.288908
385	guanidinoacetate	Amino Acid	Creatine Metabolism	HMDB00128	0.8803	1	0.8395	0.7541	0.8454	1.105	0.115645	0.8746	0.6217	0.6056	1.0315	0.7357	0.9023	0.15449	1.0742	1.1507	0.9204	0.9128	0.9126	0.9738	0.0912578
3357	guanine	Nucleotide	Purine Metabolism, Guanine containing	HMDB00132	1.2909	1.1276	0.7744	0.6161	0.8286	0.7127	0.238309	1.2367	0.9061	1.1766	1.3326	1.0245	1	0.147749	0.9315	0.9972	1.0899	0.5311	0.989	0.8427	0.179692
3356	guanosine	Nucleotide	Purine Metabolism, Guanine containing	HMDB00133	1.0119	0.8438	0.9032	0.6933	0.7505	1.0038	0.119233	1.0369	0.8559	1.1101	1.4986	1.0093	1.0863	0.196199	0.7472	1	0.7049	0.9746	0.7264	0.5462	0.158355
3351	guanosine 5'- monophosphate (5'-GMP)	Nucleotide	Purine Metabolism, Guanine containing	HMDB01397	0.9514	0.8945	0.9221	0.8781	0.8273	0.9328	0.0408145	0.9835	0.949	0.9533	1	1.0095	1.0522	0.0351422	0.9624	0.9408	1	0.9019	1.0407	1.1029	0.0662675
3496	gulonate*	Cofactors and Vitamins	Ascorbate and Aldarate Metabolism	HMDB03290	0.5703	0.6555	0.7024	0.5533	0.6437	0.5225	0.0634635	1	0.8829	0.6104	0.6485	0.8229	0.7413	0.134332	1.6115	1.1719	0.9831	1.0933	0.6712	1.3261	0.289967
3534	heme	Cofactors and Vitamins	Hemoglobin and Porphyrin Metabolism	HMDB03178	.	.	.	.	.	.		.	.	.	.	.	.		.	.	.	.	.	.
1185	hexadecadienoate (16:2n6)	Lipid	Polyunsaturated Fatty Acid (n3 and n6)	HMDB00477	1.3938	0.9947	0.8899	1.2992	0.8222	1	0.208855	1.1584	1.1016	0.9163	1.3915	1.0241	1.0417	0.147819	1.4307	1.2681	1.4488	1.0375	0.9102	0.9801	0.214445
1186	hexadecatrienoate (16:3n3)	Lipid	Polyunsaturated Fatty Acid (n3 and n6)		1.2196	0.7833	0.8016	1.3288	1.0586	0.842	0.21247	0.8143	1.2052	0.9754	1.1997	0.9027	0.9773	0.14499	1.0714	1	1.1613	0.7477	1.1134	0.8383	0.14889
1392	hexanoylcarnitine (C6)	Lipid	Fatty Acid Metabolism(Acyl Carnitine)	HMDB00705	1.2311	0.9343	1.0247	0.7255	1.4159	1.3294	0.238873	0.9694	1	0.7053	1.3451	0.6571	1.0985	0.233007	1.0829	1.0078	2.3747	0.8468	0.6915	1.0173	0.554066
1374	hexanoylglycine	Lipid	Fatty Acid Metabolism(Acyl Glycine)	HMDB00701	0.6494	0.8162	0.4672	0.4672	0.4672	0.5044	0.130726	2.2148	0.4672	0.8368	0.826	0.662	0.8482	0.570133	5.6616	1.5917	1.2717	0.4672	1.6529	13.8208	4.66201
3577	hippurate	Xenobiotics	Benzoate Metabolism	HMDB00714	0.7136	0.859	0.861	1.012	0.7771	0.9837	0.105162	1.7683	0.9851	0.4521	0.5229	1.1593	1.036	0.436659	14.5022	1.3715	1	1.1168	1.1639	10.1901	5.41784
79	histamine	Amino Acid	Histidine Metabolism	HMDB00870	0.5852	0.9744	1	1.2124	1.1639	0.8245	0.210525	1.4071	1.5866	1.0525	1.6369	1.4906	2.6495	0.490514	0.9081	1.4271	0.9935	1.5423	1.4974	1.1431	0.249033
63	histidine	Amino Acid	Histidine Metabolism	HMDB00177	0.9733	0.8161	0.7299	1.0755	1.0387	0.7997	0.129911	0.8902	0.7865	0.9135	1	1.0223	1.0347	0.087633	0.8712	0.826	0.9043	0.9947	1.089	0.7086	0.120858
360	homoarginine	Amino Acid	Urea cycle; Arginine and Proline Metabolism	HMDB00670	0.3593	0.5018	0.5639	0.9922	1.6228	0.0939	0.496228	0.9193	0.0939	0.0939	1.9636	0.5892	1.5422	0.69925	0.5886	0.9775	0.9701	1.5408	1.696	0.7557	0.40013
361	homocitrulline	Amino Acid	Urea cycle; Arginine and Proline Metabolism	HMDB00679	0.4865	0.9055	0.4296	1.2954	0.9061	1.6391	0.424947	1.243	1.1772	0.4855	0.9622	0.7787	0.8266	0.254747	1.8932	1.9094	1.7501	1.2026	1.2825	1.1791	0.320326
3904	homostachydrine*	Xenobiotics	Food Component/Plant	HMDB33433	0.7182	0.712	1	0.3279	0.8111	1.0391	0.23398	1.2774	0.6388	1.387	0.5336	0.9503	0.7561	0.316726	1.9081	2.2784	2.691	1.5729	2.8527	1.0055	0.638501
343	hypotaurine	Amino Acid	Methionine, Cysteine, SAM and Taurine Metabolism	HMDB00965	0.4983	0.3409	0.2942	0.6076	0.4851	0.3992	0.105063	1.0833	1	1.0925	0.7216	0.7957	1.0849	0.149295	0.5632	0.7147	1.048	0.6955	0.68	0.4933	0.174726
3300	hypoxanthine	Nucleotide	Purine Metabolism, (Hypo)Xanthine/Inosine containing	HMDB00157	1.4822	1.3052	0.7638	0.9901	1.1668	0.6306	0.296286	1.5478	1.2408	1.389	1.7144	1.4651	1.5136	0.145129	1.173	0.9864	1.1994	0.4378	1.1298	1	0.258808
74	imidazole lactate	Amino Acid	Histidine Metabolism	HMDB02320	1.1748	0.9093	1.0306	0.7847	0.7383	0.7623	0.158672	1.4042	1.4978	1.7738	1	0.887	0.8921	0.337039	1.0364	1.0519	1.2517	0.4916	0.4827	0.4077	0.334676
72	imidazole propionate	Amino Acid	Histidine Metabolism	HMDB02271	0.5061	0.6392	0.491	1.6298	1.3267	1.0793	0.433002	0.5181	0.3543	0.2783	1	0.5062	0.9895	0.285983	1.1177	1.2221	1.396	1.181	1.3633	2.0197	0.300838
233	indolelactate	Amino Acid	Tryptophan Metabolism	HMDB00671	0.8066	0.6613	0.5761	1.1675	1.3301	1.0198	0.269927	0.9073	0.5754	0.7038	1.4252	1.4029	1.2783	0.337364	0.8347	0.7079	0.5914	1.9122	1.5606	2.628	0.735298
236	indolepropionate	Amino Acid	Tryptophan Metabolism	HMDB02302	0.3158	0.3158	0.3158	0.3158	0.3158	0.3158	0	0.3158	0.5817	0.3868	0.6031	0.3158	0.4991	0.117762	0.3158	1	0.8646	1.0339	0.7017	0.3158	0.295419
3299	inosine	Nucleotide	Purine Metabolism, (Hypo)Xanthine/Inosine containing	HMDB00195	1.0693	1.0456	0.9248	0.9225	0.9052	1.0325	0.0669781	1.0321	1	1.0574	1.3551	0.9896	1.1137	0.124783	0.927	1.1321	0.8889	1.0177	0.8094	0.6278	0.158575
3298	inosine 5'-monophosphate (IMP)	Nucleotide	Purine Metabolism, (Hypo)Xanthine/Inosine containing	HMDB00175	1	0.9772	1.0353	1.0205	0.9488	0.9748	0.0292368	0.9094	0.9337	0.9267	0.8565	0.8969	0.9133	0.0251451	1.0271	0.9677	1.0384	1.0437	1.0617	1.1023	0.0403361
1659	inositol 1-phosphate (I1P)	Lipid	Inositol Metabolism	HMDB00213	1.3434	1.263	0.9592	0.7608	0.7762	0.6191	0.267157	1.8338	1	0.9501	0.8455	1.0806	0.8064	0.346678	1.9153	1.5334	1.7272	0.7428	1.5131	1.707	0.373803
309	isobutyrylcarnitine (C4)	Amino Acid	Leucine, Isoleucine and Valine Metabolism	HMDB00736	0.987	1.4298	1.9145	0.7391	1	0.8641	0.400457	1.304	0.8887	0.7189	0.9647	2.2374	0.6299	0.541763	1.5505	1.3407	1.2891	1.7696	0.7641	0.5854	0.416558
1097	isocitrate	Energy	TCA Cycle	HMDB00193	0.392	0.5019	0.534	1.2736	1	0.7067	0.309166	0.5787	0.9406	1.2779	1.8017	0.9904	1.8337	0.458009	0.4708	0.4915	0.4123	0.5406	0.4637	0.2978	0.0764271
1098	isocitric lactone	Energy	TCA Cycle		1.1726	0.9723	1.1043	0.7328	1.0041	1.0628	0.139281	1.1873	0.7988	0.8967	0.9494	0.8278	1.1157	0.143439	1.1675	0.9772	1.0032	1.3211	1	1.4638	0.183386
283	isoleucine	Amino Acid	Leucine, Isoleucine and Valine Metabolism	HMDB00172	1.1018	1.1932	0.9469	0.9898	0.9285	0.7985	0.12652	1	1.0251	0.8741	1.2327	1.1393	1.1659	0.119523	1.0266	0.9267	0.9246	0.7733	1.094	1.1368	0.121373
628	isoleucylglycine	Peptide	Dipeptide	HMDB28907	0.3961	0.6132	0.8343	0.7027	0.6439	1.1929	0.244419	0.6325	0.8957	0.7042	1.2723	0.7396	1	0.216105	0.5435	1.138	0.3828	1.9302	0.4241	0.3256	0.576958
260	isovalerylcarnitine (C5)	Amino Acid	Leucine, Isoleucine and Valine Metabolism	HMDB00688	1.3734	1.2696	1.7179	0.6813	0.8313	0.8254	0.366651	1.4184	1.1134	0.886	0.7362	2.9814	0.4588	0.823182	0.9555	1.0742	1	0.9321	0.589	0.1498	0.32209
259	isovalerylglycine	Amino Acid	Leucine, Isoleucine and Valine Metabolism	HMDB00678	1.0973	1.1267	1.0083	0.285	0.2366	0.9033	0.371579	1.0076	0.1379	0.1379	0.7093	1.0654	1.0989	0.412098	2.5066	0.8337	0.8809	0.8517	1.1211	2.1961	0.686404
213	kynurenine	Amino Acid	Tryptophan Metabolism	HMDB00684	0.9779	1.0212	0.8664	0.8004	1	0.9621	0.0785275	1.3346	0.7861	0.6485	1.3613	1.1518	1.0896	0.264518	0.8953	0.8242	0.7927	1.2389	1.3323	1.4882	0.269636
917	lactate	Carbohydrate	Glycolysis, Gluconeogenesis, and Pyruvate Metabolism	HMDB00190	0.9722	1.1256	0.9929	1.1592	1.0164	0.6747	0.156765	1.0526	1.2111	1.0699	1.1256	1.0084	1.2539	0.0873372	1	0.8625	0.9599	1.0006	0.9168	0.7979	0.0737801
2455	lactosyl-N-palmitoyl-sphingosine (d18:1/16:0)	Lipid	Ceramides		0.4728	0.4119	0.4119	0.6068	0.4345	0.4534	0.0669226	0.9779	0.7717	1.0402	1.8985	1.3493	1.1685	0.358116	0.4119	0.4119	0.4119	0.4119	0.543	0.4119	0.0488581
2456	lactosyl-N-stearoyl-sphingosine (d18:1/18:0)*	Lipid	Ceramides	HMDB11591	1	0.748	0.9296	1.0152	0.9705	0.9582	0.0889116	1.6774	1.8904	1.8415	1.9955	1.6055	1.8603	0.131517	0.7915	0.6052	0.7273	0.8449	0.9694	0.8155	0.110982
1399	laurylcarnitine (C12)	Lipid	Fatty Acid Metabolism(Acyl Carnitine)	HMDB02250	1.9006	1.2588	1.3525	1.4425	1.9814	1.7507	0.276818	1.0733	1.183	0.8294	1.4897	0.6698	0.9003	0.265586	0.6365	1.138	2.0847	0.4633	0.6285	0.9532	0.540751
249	leucine	Amino Acid	Leucine, Isoleucine and Valine Metabolism	HMDB00687	1.0784	1.1973	1.0223	0.9348	0.9091	0.7377	0.144031	0.9516	1	0.913	1.2518	1.2391	1.1093	0.133181	1.027	0.9541	0.8859	0.8505	1.018	0.9364	0.0640732
641	leucylalanine	Peptide	Dipeptide	HMDB28922	0.0542	0.0542	0.096	0.0542	0.0542	0.2629	0.0762065	0.0542	0.0542	0.0542	0.0542	0.0542	0.0542	6.93889e-18	0.0542	0.4697	0.0542	0.8186	0.0542	0.0542	0.295782
809	leucylglutamine*	Peptide	Dipeptide	HMDB28927	0.0651	0.0651	0.1213	0.129	0.0651	0.3709	0.108415	0.0651	0.0651	0.0651	0.1601	0.0651	0.1252	0.0379203	0.0651	0.4576	0.0651	1.0507	0.0651	0.0651	0.367182
646	leucylglycine	Peptide	Dipeptide	HMDB28929	0.1525	0.2662	1.1737	0.8635	0.5628	2.7958	0.88655	0.4846	0.9393	0.5816	1	0.6147	0.9684	0.208897	0.3111	3.38	0.2988	5.2298	0.182	0.1484	1.99231
2355	lignoceroyl sphingomyelin (d18:1/24:0)	Lipid	Sphingolipid Metabolism		1	0.7892	0.7795	1.029	1.0206	1.5468	0.254548	0.9471	0.8573	0.9709	1.1386	1.0854	1.1433	0.10619	0.8099	1.6397	0.7956	0.7401	0.7779	0.6895	0.329266
1433	lignoceroylcarnitine (C24)*	Lipid	Fatty Acid Metabolism(Acyl Carnitine)		0.6078	0.6078	0.6078	0.6078	1.1585	1.1393	0.255137	0.6078	0.7508	0.9863	0.6503	0.7307	0.6078	0.130373	0.6078	1.4771	0.6078	0.6078	0.6078	0.6078	0.323969
1197	linoleate (18:2n6)	Lipid	Polyunsaturated Fatty Acid (n3 and n6)	HMDB00673	1.193	0.9607	0.8878	1.0515	0.924	1.128	0.110068	1.2382	1.3445	1.0337	1.1696	0.9437	0.927	0.153808	1.1215	1.1643	1.0737	0.893	1.0123	0.8654	0.111116
1199	linolenate [alpha or gamma; (18:3n3 or 6)]	Lipid	Polyunsaturated Fatty Acid (n3 and n6)	HMDB03073	1	0.7946	0.6876	1.0316	0.9362	1.1064	0.143397	1.3077	1.3642	1.0001	1.203	0.9694	0.8987	0.176869	1.1197	1.0853	1.0219	0.9742	1.0823	0.9136	0.0713203
1406	linolenoylcarnitine (C18:3)*	Lipid	Fatty Acid Metabolism(Acyl Carnitine)		0.5015	0.1903	0.1607	1.4418	1.2775	0.7161	0.495444	1.5606	1.3781	1.1065	0.8842	1.3005	0.8575	0.256748	0.4723	0.655	1.129	0.6705	1.746	1.1811	0.429818
1635	linoleoyl ethanolamide	Lipid	Endocannabinoid	HMDB12252	1	0.7571	0.6479	0.6983	0.9028	0.8135	0.119725	1.4294	1.4265	1.0639	1.2247	0.7411	0.8877	0.258468	1.0747	0.8197	1.4514	1.316	0.9139	0.9311	0.227691
2308	linoleoyl-arachidonoyl-glycerol (18:2/20:4) [1]*	Lipid	Diacylglycerol	HMDB07257	1.8994	1.4211	0.9661	0.5487	0.3466	1.6046	0.559828	2.4208	0.9177	0.3466	2.4938	1.6156	0.6574	0.834484	1.0339	0.6562	0.4993	0.5359	1.8514	1.7899	0.564485
2309	linoleoyl-arachidonoyl-glycerol (18:2/20:4) [2]*	Lipid	Diacylglycerol	HMDB07257	1.4254	0.8319	1.1589	1.0954	1.0076	0.8205	0.206808	1.2443	1.4867	1.522	2.342	1.1254	1.4322	0.390736	0.9305	0.8313	0.7297	1.0256	1.0349	0.9303	0.106782
1405	linoleoylcarnitine (C18:2)*	Lipid	Fatty Acid Metabolism(Acyl Carnitine)	HMDB06469	0.8461	0.4352	0.3128	1.5799	1.3917	0.9982	0.460606	1.4239	1.3009	1.13	1.1869	1.1478	0.8349	0.180862	0.8511	0.9734	1.5604	0.6763	1.5341	1.2528	0.334415
1456	linoleoylcholine*	Lipid	Fatty Acid Metabolism (Acyl Choline)		0.5577	0.5577	0.5577	0.5577	0.5577	0.5577	0	0.5577	0.5577	0.5577	0.5577	0.5577	0.5577	0	1.3808	0.5577	0.5577	0.5577	0.5577	1	0.317871
2313	linoleoyl-docosahexaenoyl-glycerol (18:2/22:6) [2]*	Lipid	Diacylglycerol	HMDB07266	0.883	0.801	0.8501	1.5269	1.0567	1.2744	0.260215	1.1238	0.9515	1.4466	2.1018	1.2958	1.3457	0.361227	0.9557	1.0443	0.9361	1.3537	1.0641	1.19	0.143768
2300	linoleoyl-linolenoyl-glycerol (18:2/18:3) [1]*	Lipid	Diacylglycerol	HMDB07249	1.5408	0.5445	0.6855	0.9165	0.6536	1.3612	0.374499	1.5479	0.7585	1.1901	1	1.2299	0.7479	0.280942	0.9657	1.1636	0.8736	0.6292	1.5481	1.967	0.44676
2301	linoleoyl-linolenoyl-glycerol (18:2/18:3) [2]*	Lipid	Diacylglycerol	HMDB07250	0.938	0.7284	0.6665	1.1568	0.9789	1.0741	0.175357	1.1161	1.043	1.1108	1.5057	1.1354	0.9708	0.169768	1.0275	1.1527	1	0.7889	1.2092	1.129	0.137419
2298	linoleoyl-linoleoyl-glycerol (18:2/18:2) [1]*	Lipid	Diacylglycerol	HMDB07248	1.4348	0.7983	1.0201	0.9799	0.8103	1.3251	0.24138	1.2351	0.8189	0.3846	1.2107	1.1549	0.9796	0.296592	0.9596	1.406	1.0492	0.813	1.4494	1.5981	0.286495
2299	linoleoyl-linoleoyl-glycerol (18:2/18:2) [2]*	Lipid	Diacylglycerol	HMDB07248	1.8397	1.1426	1	1.5556	0.8393	1.2246	0.337334	0.697	1.276	1.8707	2.0814	0.6854	1.4035	0.529352	1.1975	1.2945	1.1087	1.0082	0.9523	1.4727	0.17568
89	lysine	Amino Acid	Lysine Metabolism	HMDB00182	0.736	0.7896	0.6567	0.961	1.1528	0.7676	0.165624	0.8941	0.5109	0.7431	1.4579	0.8683	1.317	0.32575	0.8386	0.9738	0.9095	1.1732	1.2186	0.74	0.171631
665	lysylleucine	Peptide	Dipeptide	HMDB28955	0.2867	0.9541	1.2604	1.0117	0.5791	1.2701	0.356169	0.7649	0.979	0.9175	1.342	0.9202	1.3074	0.212702	0.7355	1.1246	0.3451	1.7175	1.1654	0.7183	0.433907
1104	malate	Energy	TCA Cycle	HMDB00156	0.6414	0.71	0.7492	0.6442	1.1352	0.9545	0.180803	0.8456	0.834	0.9386	1.0799	0.8865	1	0.0872468	1.4148	1.0994	0.8398	1.5472	0.8618	0.6502	0.321464
1288	maleate	Lipid	Fatty Acid, Dicarboxylate	HMDB00176	1.4198	1.5287	1.3928	0.8434	0.8352	1.4013	0.284645	1	0.7761	0.7148	1.0618	1.0309	0.7142	0.150413	1.3898	1.3449	1.1593	1.2292	1.248	1.1283	0.0931164
1121	malonate	Lipid	Fatty Acid Synthesis	HMDB00691	1.4447	1.2315	1.0853	1	0.8904	1.0412	0.179012	1.0541	0.848	0.7531	0.9576	0.9746	0.8251	0.10206	1.3595	4.3374	1.2265	13.8852	1.6432	3.3489	4.43346
1120	malonylcarnitine	Lipid	Fatty Acid Synthesis	HMDB02095	1.0408	1	0.9514	1.0934	1.16	1.0239	0.0668535	0.8712	1.057	1.0887	1.2272	0.9257	1.1747	0.126218	1.1057	0.922	1.196	1.0712	1.0146	0.9183	0.0991473
962	maltohexaose	Carbohydrate	Glycogen Metabolism	HMDB12253	1.8092	1.3676	1.6444	1.0295	0.9062	1	0.341664	1.4453	1.6429	1.4645	0.9069	0.8651	0.9267	0.315862	1.1947	1.1185	1.171	1.0739	0.892	0.775	0.153023
970	maltose	Carbohydrate	Glycogen Metabolism	HMDB00163	1.8248	1.7389	1.5348	1.0937	1	0.9374	0.35803	1.7051	1.9908	1.5471	1.0101	0.9714	0.9496	0.40699	1.4468	1.3095	1.3745	1.2558	0.9734	0.7654	0.240056
965	maltotetraose	Carbohydrate	Glycogen Metabolism	HMDB01296	0.7733	0.6542	0.5468	1.3706	1.0139	1.2393	0.301176	0.8675	1.8801	1.1312	0.2947	0.9941	0.5919	0.493919	0.3546	0.3537	0.9548	2.1396	0.8328	0.2661	0.645557
967	maltotriose	Carbohydrate	Glycogen Metabolism	HMDB01262	1.7156	1.4773	1.5731	1.1106	0.8116	0.9053	0.342011	1.548	2.1844	1.5279	0.5535	0.8121	0.7676	0.569623	1.0569	0.9935	1.3661	1.2583	0.7805	0.4344	0.308243
1015	mannitol/sorbitol	Carbohydrate	Fructose, Mannose and Galactose Metabolism	HMDB00247	0.961	0.9602	0.9953	0.974	1.2949	1.0859	0.119639	1.1856	0.9676	1.095	1.2144	1.1858	1.1892	0.0855169	1.0256	0.9895	1.1722	1.4488	1.223	1.2269	0.150824
1016	mannose	Carbohydrate	Fructose, Mannose and Galactose Metabolism	HMDB00169	0.2107	0.5051	0.3828	1.1011	0.2756	4.7081	1.59689	0.4072	0.3286	0.3598	0.532	0.4102	1	0.229672	0.499	2.2857	0.2549	4.7093	0.7997	0.7426	1.55559
1017	mannose-6-phosphate	Carbohydrate	Fructose, Mannose and Galactose Metabolism	HMDB01078	0.8695	0.5989	0.4178	1.1458	0.8731	23.3341	8.40815	0.7509	0.8446	0.6421	1	0.8735	0.8402	0.109951	0.547	6.6262	0.725	11.5065	0.7524	0.6433	4.2032
1154	margarate (17:0)	Lipid	Long Chain Fatty Acid	HMDB02259	0.9854	1	1.0284	0.9393	0.9795	1.0951	0.0483746	1.122	1.2539	1.0543	1.0663	0.8588	0.8761	0.13727	1.0963	1.1524	1.0024	1.0532	1.033	0.8444	0.0958587
1434	margaroylcarnitine (C17)*	Lipid	Fatty Acid Metabolism(Acyl Carnitine)	HMDB06210	1.1313	1.0536	0.9372	1.4101	1.4515	0.9717	0.201974	0.9527	0.8278	1.1669	1.4089	0.7581	1.0205	0.21712	1.2306	1.8089	1.9334	0.6328	0.9796	1.0337	0.461566
1208	mead acid (20:3n9)	Lipid	Polyunsaturated Fatty Acid (n3 and n6)	HMDB10378	1.5902	1.1888	1.114	1.139	1.3455	1.0805	0.176944	1.4671	2.1434	1.172	1.3317	0.6702	0.6877	0.501709	1	0.9175	0.9854	0.8441	0.6931	0.724	0.119187
315	methionine	Amino Acid	Methionine, Cysteine, SAM and Taurine Metabolism	HMDB00696	0.8754	0.922	0.7848	0.9589	0.8978	0.6415	0.10617	0.9709	0.9773	0.8437	1.1735	1.1309	1.1181	0.114975	1.0037	0.9284	0.907	1	1.0113	0.7826	0.0803446
319	methionine sulfone	Amino Acid	Methionine, Cysteine, SAM and Taurine Metabolism		0.5696	0.5498	0.6745	1.2034	1.3827	1.5011	0.393796	0.5116	0.307	0.4697	0.8807	1.1193	1.431	0.395993	0.5151	0.4813	0.5368	1.6341	1.8676	1.2074	0.563734
320	methionine sulfoxide	Amino Acid	Methionine, Cysteine, SAM and Taurine Metabolism	HMDB02005	1.3685	1.7241	1.62	1.0576	1	0.8304	0.329041	1.0539	0.8242	0.8152	1.2906	1.3671	0.9612	0.213086	1.7901	1.2984	1.2294	1.1641	1.3812	1.0113	0.242442
4018	methyl glucopyranoside (alpha + beta)	Xenobiotics	Food Component/Plant		1.8277	1.1137	1.7569	0.7161	0.816	0.9622	0.437749	1.953	1	1.7792	0.6646	0.9493	0.5545	0.531306	1.4288	1.6304	1.9108	0.7617	0.8881	0.7704	0.449211
1366	methylmalonate (MMA)	Lipid	Fatty Acid Metabolism (also BCAA Metabolism)	HMDB00202	0.968	1.1743	1.0919	1.1182	1	0.9578	0.0812043	1.1185	1.014	0.9582	0.7364	1.1088	0.9496	0.127582	1.4347	1.4833	1.7115	2.9432	1.9455	1.6036	0.514938
3444	methylphosphate	Nucleotide	Purine and Pyrimidine Metabolism	HMDB61711	2.0263	1.382	1.0805	1.2179	1.3085	0.7202	0.392577	1.4507	1.1929	1.3584	0.645	1.1251	0.9702	0.264424	1.0166	1.255	1.4114	0.6801	1.3427	1	0.248765
297	methylsuccinate	Amino Acid	Leucine, Isoleucine and Valine Metabolism	HMDB01844	0.9855	1.0342	0.893	0.7803	0.953	0.9955	0.0835722	1.3407	1.079	1.0711	1.3845	0.9484	1.1888	0.154198	1.3502	1.1184	0.9937	1.726	0.9723	1.4925	0.27436
1650	myo-inositol	Lipid	Inositol Metabolism	HMDB00211	0.7307	0.7875	0.6767	1	0.9414	1.1357	0.1611	0.8085	0.8723	0.7895	0.9382	0.9947	0.8745	0.0706334	0.937	1.2366	0.9145	0.9541	1.2675	1.0739	0.142512
1147	myristoleate (14:1n5)	Lipid	Long Chain Fatty Acid	HMDB02000	1.2075	1.0283	0.7907	0.9668	1.0989	0.9973	0.127292	1.2041	0.9284	0.9061	1.6263	1.198	1.7895	0.330478	1.0997	1	1.082	1.1028	1.1313	1.0781	0.040651
1410	myristoleoylcarnitine (C14:1)*	Lipid	Fatty Acid Metabolism(Acyl Carnitine)		2.3611	1.1676	1.2011	1.5745	1.9392	1.6502	0.414169	1.2385	1.3393	1.0271	1.58	0.8038	1	0.253217	0.6818	0.8035	2.1544	0.4006	0.6381	0.8432	0.56997
1400	myristoylcarnitine (C14)	Lipid	Fatty Acid Metabolism(Acyl Carnitine)	HMDB05066	2.0269	1.3191	1.1753	1.731	1.6465	1.4549	0.280412	1	1.1252	0.9389	1.2661	0.7815	0.8446	0.164211	0.779	1.0141	2.0761	0.5269	0.7537	0.8155	0.504209
3471	N1-Methyl-2-pyridone-5-carboxamide	Cofactors and Vitamins	Nicotinate and Nicotinamide Metabolism	HMDB04193	1.5655	1.0312	0.8919	1.3517	0.8013	1.5249	0.301208	1	0.8677	0.7774	0.9588	0.8174	1.8158	0.355494	0.6938	0.6427	0.8227	0.6803	0.7655	1.4074	0.262511
3472	N1-Methyl-4-pyridone-3-carboxamide	Cofactors and Vitamins	Nicotinate and Nicotinamide Metabolism	HMDB04194	1.4405	1.0222	0.9975	1.0203	0.8092	1.4844	0.247025	1	0.9023	0.7529	0.8066	0.7878	1.4593	0.241478	0.6369	0.6135	0.7764	0.7213	0.6972	1.2901	0.230291
3329	N1-methyladenosine	Nucleotide	Purine Metabolism, Adenine containing	HMDB03331	0.316	0.316	0.5073	0.316	0.3936	0.6992	0.140586	0.316	0.316	0.316	1.5219	0.316	1.2195	0.504796	0.7701	0.5077	0.3539	0.316	0.7805	1.5268	0.407985
3423	N4-acetylcytidine	Nucleotide	Pyrimidine Metabolism, Cytidine containing	HMDB05923	1.0931	0.9135	0.8629	0.5362	0.362	0.8283	0.244283	1.1311	0.92	1.1007	2.0406	0.7173	1.1865	0.414528	0.362	1.0789	0.362	0.9211	0.362	0.362	0.304186
96	N6,N6,N6-trimethyllysine	Amino Acid	Lysine Metabolism	HMDB01325	0.8587	0.828	0.7549	0.9892	1.0904	0.7803	0.118928	0.9237	0.5859	0.7638	1.5922	0.9281	1.5269	0.376265	0.8299	0.9771	0.9627	1	1.4008	0.8826	0.184754
91	N6-acetyllysine	Amino Acid	Lysine Metabolism	HMDB00206	0.5491	0.5447	0.5774	1	1.3523	0.858	0.295796	1.243	0.5981	0.7751	1.558	1.1455	1.7259	0.397577	0.7003	0.8962	0.8651	1.4607	1.1661	0.8403	0.252746
1089	N6-carboxymethyllysine	Carbohydrate	Advanced Glycation End-product		1.0276	0.7982	1	0.9826	1.0921	1.1319	0.10606	1.0945	0.6724	0.6683	1.3354	1.0846	1.139	0.246726	1.0894	1.2489	1.0295	1.2312	1.3605	1.3254	0.11899
3348	N6-succinyladenosine	Nucleotide	Purine Metabolism, Adenine containing	HMDB00912	0.6757	0.4018	0.4018	0.4018	1.0068	1.0847	0.288924	0.4018	0.4018	1.2342	0.4018	0.4018	0.4018	0.310217	0.9548	0.7036	0.9932	1.0838	1.7617	1.1611	0.324268
30	N-acetylalanine	Amino Acid	Alanine and Aspartate Metabolism	HMDB00766	0.9448	1.1042	0.8364	0.9082	0.9146	0.7438	0.109528	1.2738	1.2552	0.961	1.5099	1.3331	1.4588	0.177	0.8628	0.7824	0.8895	0.663	0.8856	0.75	0.0823361
366	N-acetylarginine	Amino Acid	Urea cycle; Arginine and Proline Metabolism	HMDB04620	0.8709	0.7778	0.822	1.0006	1	0.755	0.0983026	1.0121	0.8151	0.8437	1.4317	0.9518	1.4035	0.250106	1.0945	0.9882	0.9581	1.253	1.189	0.988	0.110873
39	N-acetylasparagine	Amino Acid	Alanine and Aspartate Metabolism	HMDB06028	1.0684	0.9365	1.0011	0.5638	0.8967	0.7696	0.166072	1.0703	0.6474	0.6668	1	1.1302	0.8225	0.189531	1.4304	1.0945	0.9448	0.8074	1.1432	1.1129	0.191566
35	N-acetylaspartate (NAA)	Amino Acid	Alanine and Aspartate Metabolism	HMDB00812	0.9203	0.8062	0.7924	1.321	1.1062	1.8901	0.382332	0.6595	0.8703	0.8858	1	1.0742	1.2399	0.181055	0.8471	2.1157	0.7043	0.9133	0.9491	1.0224	0.468232
51	N-acetyl-aspartyl-glutamate (NAAG)	Amino Acid	Glutamate Metabolism	HMDB01067	0.8756	0.7579	0.6785	1.128	1.0093	1.6901	0.333397	0.8024	0.8025	0.9261	0.9156	1.0147	0.9987	0.083919	0.8112	2.0646	0.7257	0.8315	1	0.8224	0.464277
77	N-acetylcarnosine	Amino Acid	Histidine Metabolism	HMDB12881	0.5538	0.8312	1.0652	1.1543	0.7776	0.4281	0.256983	3.8388	2.9391	1.2075	0.9522	1.3661	1.74	1.03748	1.7898	2.0034	2.6951	0.387	0.5755	0.8479	0.836898
1068	N-acetyl-glucosamine 1-phosphate	Carbohydrate	Aminosugar Metabolism	HMDB01367	0.5048	0.4007	0.4225	0.4937	0.4593	0.6453	0.0793649	0.6501	0.489	0.6177	1.027	1	0.8183	0.199065	0.3643	0.6871	0.3471	1.4958	1.0399	1.0695	0.41132
1067	N-acetylglucosamine 6-phosphate	Carbohydrate	Aminosugar Metabolism	HMDB02817	1.015	1	0.7751	1.0184	1.1221	0.656	0.161196	1.3171	0.8855	0.8512	2.1262	1.8018	1.7155	0.473706	1.0103	1.0274	0.7334	1.091	1.5711	1.7535	0.351051
1088	N-acetylglucosamine/N-acetylgalactosamine	Carbohydrate	Aminosugar Metabolism	HMDB00215	0.6646	0.8178	0.6726	0.8385	1.0476	0.8252	0.127522	0.9353	0.9931	1	1.6839	1.2674	1.3244	0.260464	0.8655	0.8166	0.7365	1.1383	0.9548	0.5608	0.178815
1085	N-acetylglucosaminylasparagine	Carbohydrate	Aminosugar Metabolism	HMDB00489	0.6045	0.5544	0.6346	0.8074	0.9236	0.6322	0.129366	0.8511	1.1743	0.5544	0.9737	0.7237	1.4818	0.302929	0.7228	1.061	0.7227	1.0761	1.0179	0.5611	0.199603
43	N-acetylglutamate	Amino Acid	Glutamate Metabolism	HMDB01138	1.1169	1.11	0.7518	0.6326	0.7978	1.2493	0.225809	1.1692	1.0814	0.7447	0.816	0.9708	0.8361	0.151498	1.5516	1.5993	1.0782	0.5358	0.7094	1.0296	0.393282
44	N-acetylglutamine	Amino Acid	Glutamate Metabolism	HMDB06029	0.7532	0.6609	0.6309	1.0902	0.9917	0.8324	0.167292	1.4146	1.0029	0.9193	1	1.1454	1.0405	0.161069	2.1509	0.9059	1.0805	0.7025	0.6533	0.9764	0.502068
2	N-acetylglycine	Amino Acid	Glycine, Serine and Threonine Metabolism	HMDB00532	1.2393	1.3661	0.9988	0.7716	0.7294	1	0.229071	1.1733	0.7723	0.7382	0.7237	0.8459	0.8248	0.152525	1.1329	1.1274	1.0536	0.6625	1.1351	1.645	0.285648
66	N-acetylhistidine	Amino Acid	Histidine Metabolism	HMDB32055	0.6182	0.7721	0.6182	1.3061	0.9348	1.1549	0.260218	2.0235	1.2039	1	1.2051	1.4877	0.6182	0.432121	2.7523	0.7493	0.6774	1.0314	0.6182	0.8285	0.746289
285	N-acetylisoleucine	Amino Acid	Leucine, Isoleucine and Valine Metabolism	HMDB61684	1.3263	0.4514	1.0115	0.4514	0.9847	0.4514	0.345897	1.5143	0.4514	1.3196	0.9885	1.6225	0.7772	0.414184	0.9072	0.4514	0.4771	0.4514	1.1477	1.1699	0.318895
250	N-acetylleucine	Amino Acid	Leucine, Isoleucine and Valine Metabolism	HMDB11756	1	1.3419	0.918	1.0285	1.1078	0.6161	0.217335	1.4322	1.2726	0.8109	1.0807	1.74	1.0103	0.30244	0.9968	0.7303	0.8929	0.984	1.0256	0.5509	0.170729
316	N-acetylmethionine	Amino Acid	Methionine, Cysteine, SAM and Taurine Metabolism	HMDB11745	0.5986	0.7964	0.7668	0.8017	0.6525	0.6292	0.0829743	0.9682	1.1059	0.9762	1.2596	0.9319	1.2859	0.14151	0.7532	1	0.6003	1.2164	0.57	0.492	0.257719
321	N-acetylmethionine sulfoxide	Amino Acid	Methionine, Cysteine, SAM and Taurine Metabolism		0.8529	1.3373	1.3839	0.7434	0.5774	0.8156	0.302009	0.8309	0.7866	0.7198	1.2268	0.912	1.0113	0.167413	1.1613	1.2139	0.7455	1.0852	0.6907	0.6518	0.233352
1074	N-acetylneuraminate	Carbohydrate	Aminosugar Metabolism	HMDB00230	0.812	0.7472	0.6193	1.1787	1.2556	0.9908	0.229254	1.1441	0.9993	0.889	1.1281	1.3281	1.3248	0.159358	0.6538	0.6274	0.7274	1	1.2062	1.2762	0.260966
115	N-acetylphenylalanine	Amino Acid	Phenylalanine Metabolism	HMDB00512	0.9061	1	0.829	1.9946	1.5682	0.8676	0.436133	2.1551	2.0049	1.3651	1.7525	2.4557	1.8447	0.339248	0.969	0.685	0.8784	1.2205	1.1485	1.1004	0.180612
403	N-acetylputrescine	Amino Acid	Polyamine Metabolism	HMDB02064	1	0.413	0.413	1.0371	0.6776	0.5972	0.251264	0.7931	0.413	0.753	1.0891	1.0217	1.1029	0.242673	0.4879	0.511	0.413	1.9041	0.413	1.0589	0.542603
10	N-acetylserine	Amino Acid	Glycine, Serine and Threonine Metabolism	HMDB02931	0.8966	0.9359	0.8848	0.6919	0.6673	0.7025	0.110845	1.2115	1.0081	1.1078	0.997	0.9933	1	0.081292	1.0248	0.9365	0.8293	0.553	0.7156	0.6903	0.157991
345	N-acetyltaurine	Amino Acid	Methionine, Cysteine, SAM and Taurine Metabolism		0.7997	0.8246	0.774	2.8789	2.3773	1.2475	0.837341	2.8569	2.5552	2.0467	1.9705	2.5702	2.3048	0.310548	0.9183	0.7907	1.3006	1.3165	1.3815	1.98	0.38129
17	N-acetylthreonine	Amino Acid	Glycine, Serine and Threonine Metabolism		0.9817	1	1.014	0.7319	0.7206	0.7664	0.130533	1.0804	0.9977	0.9668	1.0671	1.0082	1.0319	0.0393768	1.203	1.1664	1.1049	0.6308	0.8717	0.9598	0.197323
131	N-acetyltyrosine	Amino Acid	Tyrosine Metabolism	HMDB00866	0.4117	1.2028	0.5711	0.7604	1.1558	0.7317	0.288114	1.0029	0.886	0.4117	1.3603	1.8488	0.9633	0.442236	1.1158	0.9971	0.8987	1.5105	0.9075	0.842	0.225653
2340	N-behenoyl-sphingadienine (d18:2/22:0)*	Lipid	Sphingolipid Metabolism		0.1951	1.5411	0.1951	0.9684	1.1747	1.5148	0.556317	0.1951	1.356	0.1951	0.8209	0.1951	1.0316	0.464073	1.4535	1.5634	1.7378	0.7234	0.1951	0.1951	0.637283
369	N-delta-acetylornithine	Amino Acid	Urea cycle; Arginine and Proline Metabolism		1.1171	0.7905	0.9999	0.8466	0.9616	0.8497	0.110845	0.9606	1.0106	0.9578	0.6953	0.8828	1	0.10765	0.8354	0.8254	1.0476	0.6744	1.0473	0.8629	0.131393
1181	nervonate (24:1n9)*	Lipid	Long Chain Fatty Acid	HMDB02368	0.7905	0.8375	0.849	0.798	0.751	1	0.0793619	1.1844	1.1514	0.8259	1.1635	0.7663	1.0065	0.166846	0.9171	1.3581	0.9712	1.011	0.8126	0.7949	0.187172
219	N-formylanthranilic acid	Amino Acid	Tryptophan Metabolism	HMDB04089	1.4442	1.6162	1.6963	0.7861	0.9783	1.6947	0.358791	0.9824	0.6422	0.6303	1.0725	1.0295	0.8499	0.17739	1.2689	1.3036	1.025	1	1.3115	1.3797	0.146923
317	N-formylmethionine	Amino Acid	Methionine, Cysteine, SAM and Taurine Metabolism	HMDB01015	1	1.048	0.7595	0.9014	0.8707	0.6955	0.123643	0.9651	0.985	0.7734	0.9639	0.8043	0.9537	0.0849239	1.2828	1.0311	1.2805	0.7399	0.6387	0.6746	0.271723
182	N-formylphenylalanine	Amino Acid	Tyrosine Metabolism		1.4711	1.8501	1.5238	1	0.9892	1.169	0.310604	1.0421	0.8773	0.8716	1.3971	1.4615	1.0827	0.231462	1.63	1.3505	1.138	0.9727	1.446	1.1713	0.216527
3939	N-glycolylneuraminate	Xenobiotics	Food Component/Plant	HMDB00833	1	0.9823	0.6977	0.9543	0.9901	0.673	0.140558	1.2548	1.0648	1.0785	1.4681	1.0207	1.3253	0.161114	0.7667	0.7458	0.8566	0.7192	0.9928	1.1469	0.153166
3452	nicotinamide	Cofactors and Vitamins	Nicotinate and Nicotinamide Metabolism	HMDB01406	1.153	0.8443	1.0188	0.8915	0.8393	0.9288	0.11041	1.1531	0.8807	1.0982	0.8427	1.1056	0.8924	0.125608	0.8891	0.9158	0.8964	0.8991	1.0239	1.0974	0.079006
3456	nicotinamide adenine dinucleotide (NAD+)	Cofactors and Vitamins	Nicotinate and Nicotinamide Metabolism	HMDB00902	0.6979	0.6979	0.6979	0.6979	0.6979	0.6979	1.11022e-16	0.6979	0.7237	0.8354	0.6979	0.6979	0.7214	0.0488338	0.6979	0.6979	0.6979	0.6979	1.4697	3.1637	0.906351
3463	nicotinamide N-oxide	Cofactors and Vitamins	Nicotinate and Nicotinamide Metabolism	HMDB02730	1.4908	1.2031	1.2261	1.2013	0.5482	0.9427	0.294029	1.3857	1.216	0.6735	0.5832	0.8143	1.3774	0.329707	1	1.1184	1.1375	0.6402	0.886	1.1069	0.175476
3455	nicotinamide riboside	Cofactors and Vitamins	Nicotinate and Nicotinamide Metabolism	HMDB00855	1.4112	0.5165	1.6202	1.0927	0.7963	1.1198	0.365215	0.8426	0.6141	0.7019	0.7518	0.7356	0.8158	0.0748935	2.4137	2.0208	1.6958	1.0917	0.6395	0.7722	0.653059
1196	nisinate (24:6n3)	Lipid	Polyunsaturated Fatty Acid (n3 and n6)	HMDB02007	1.0327	0.9469	0.8749	0.5737	0.7175	0.6076	0.171275	1	1.4603	1.2279	0.9461	0.5196	0.447	0.359807	1.2444	1.4605	1.4742	0.9123	0.7794	0.4233	0.381047
31	N-methylalanine	Amino Acid	Alanine and Aspartate Metabolism	HMDB01906	0.1628	0.4712	1.0248	0.7855	1.2013	0.9915	0.355474	0.8453	0.2774	0.3944	0.799	0.885	1.2953	0.335872	0.4174	0.7677	0.5121	1.0643	1.2266	1.2695	0.333588
55	N-methyl-GABA	Amino Acid	Glutamate Metabolism		1.0319	1	0.9067	0.7971	0.8075	1.3646	0.191252	0.7833	0.9203	0.9007	0.6784	0.7107	0.6422	0.106496	1.0562	0.8784	1.088	0.8837	0.8736	0.8398	0.0972548
379	N-methylproline	Amino Acid	Urea cycle; Arginine and Proline Metabolism		0.6913	0.2966	1.0833	0.6928	0.2966	1.3354	0.380754	0.6226	0.2966	0.2966	0.4375	0.6377	0.2966	0.149258	1.3295	1.054	0.9526	1.717	0.2966	0.2966	0.515835
381	N-monomethylarginine	Amino Acid	Urea cycle; Arginine and Proline Metabolism	HMDB29416	0.7816	0.5963	0.3352	0.7596	0.7122	0.3161	0.191545	0.468	0.3161	0.3161	1.5684	0.9296	1.5437	0.535317	0.6188	0.6368	0.6485	1.5014	1.6455	0.6269	0.445489
1629	N-oleoyltaurine	Lipid	Endocannabinoid		0.9747	0.8766	1.0401	1.2467	1.2606	1.2939	0.159519	1.4306	1.8471	1.4233	1.6338	1.4003	1.5167	0.157444	0.9553	1.3018	0.9165	1	1.968	0.5978	0.429675
1166	nonadecanoate (19:0)	Lipid	Long Chain Fatty Acid	HMDB00772	1.1981	1.3253	1.2142	0.8405	0.8593	0.8534	0.201486	1.2531	1.2639	1	0.7897	0.7474	0.7333	0.225585	1.2196	1.4799	1.1871	0.9854	0.8122	0.7215	0.257923
2338	N-palmitoyl-sphinganine (d18:0/16:0)	Lipid	Sphingolipid Metabolism	HMDB11760	1.0496	0.909	0.8599	0.9578	1.189	0.7943	0.129455	1.2612	1.108	1.5663	2.3235	1.1867	1.4219	0.407139	0.9417	0.8593	1.1151	0.653	1.1075	0.8945	0.157522
2435	N-palmitoyl-sphingosine (d18:1/16:0)	Lipid	Ceramides	HMDB04949	1.0749	1.0019	0.7741	0.9452	1.0079	0.7615	0.119113	1.0925	1	1.184	2.0273	1.1323	1.4155	0.345567	0.7023	0.6965	0.8313	0.7437	1.0846	0.9878	0.147519
1631	N-palmitoyltaurine	Lipid	Endocannabinoid		0.7774	0.9589	0.9842	1.1476	1.1022	1.2043	0.141644	1.1632	1.7703	1.0684	1.4158	1.0677	1.4017	0.248323	0.9553	1.2623	1	1.2045	1.1115	0.6054	0.215074
2438	N-stearoyl-sphingadienine (d18:2/18:0)*	Lipid	Ceramides		1.0511	1.1395	1	0.8909	0.7999	0.7903	0.129116	1.057	1.0712	1.1857	0.9199	0.8813	0.9091	0.109144	0.9909	0.8007	1.3026	0.8948	1.1013	1.2548	0.181555
2437	N-stearoyl-sphingosine (d18:1/18:0)*	Lipid	Ceramides	HMDB04950	1.0961	1.0764	1.0524	1.0884	0.9671	0.9178	0.0669882	1.2082	1.1392	1.0258	0.9296	0.9384	1.0222	0.100888	0.9872	0.8256	1.2305	0.9669	1.0923	1.1787	0.136674
1630	N-stearoyltaurine	Lipid	Endocannabinoid		0.5333	0.7462	1	1.053	1.0982	1.2946	0.247954	1.0426	1.2571	1.0455	1.1839	1.1946	0.9997	0.095268	0.9416	1.2405	0.9516	1.446	2.3473	1.0414	0.488821
113	N-trimethyl 5-aminovalerate	Amino Acid	Lysine Metabolism		0.6966	0.7669	0.6792	2.4646	2.5623	1.7926	0.81659	0.9205	0.7388	1.0667	1.3416	1.186	1.4911	0.25134	0.4775	0.3672	0.5912	0.9825	0.9213	0.6984	0.222304
1419	octadecenedioylcarnitine (C18:1-DC)*	Lipid	Fatty Acid Metabolism(Acyl Carnitine)		1.1606	0.8433	0.8186	1.555	1.1848	1.7106	0.331747	1.1962	1.0443	0.588	0.8953	0.8843	0.5092	0.239991	1.4757	0.9557	1.7943	0.4665	1.6746	1.3381	0.452537
1393	octanoylcarnitine (C8)	Lipid	Fatty Acid Metabolism(Acyl Carnitine)	HMDB00791	1.0873	0.6172	0.8421	0.7427	1.5752	1.1594	0.316613	1.2158	1.0603	0.8322	1.3531	0.6832	1.0585	0.223589	0.7758	1	1.9534	0.3395	0.7022	1.3869	0.521172
1336	oleamide	Lipid	Fatty Acid, Amide	HMDB02117	2.1048	0.9854	8.6375	1.2264	1.0036	1.1911	2.75953	1.046	0.8605	1.5026	1.1439	0.7293	1.1506	0.244818	1	0.8776	0.7118	0.8175	0.5867	0.945	0.139897
1159	oleate/vaccenate (18:1)	Lipid	Long Chain Fatty Acid		1.2598	1.0472	0.9767	1.1127	1.1003	1.2539	0.102951	1.2623	1.5248	1.1102	1.3034	0.9308	1	0.199924	1.0061	1.0275	0.9969	0.8334	0.8997	0.8361	0.0803899
1617	oleoyl ethanolamide	Lipid	Endocannabinoid	HMDB02088	0.7739	0.6511	0.7036	0.7222	0.8495	1.0686	0.137012	1.2995	1.305	1.0564	0.9571	0.697	1	0.209371	0.8393	0.8486	1.042	0.9562	1.1111	1.1957	0.131061
2307	oleoyl-arachidonoyl-glycerol (18:1/20:4) [2]*	Lipid	Diacylglycerol	HMDB07228	1.1509	1.0455	1.0083	1.2314	0.8877	0.8598	0.132354	1.2139	1.5065	1.5401	1.6121	1.0702	1.0618	0.226451	1.0877	0.8561	1.0993	1.0429	0.8472	0.8634	0.111961
1408	oleoylcarnitine (C18:1)	Lipid	Fatty Acid Metabolism(Acyl Carnitine)	HMDB05065	1.1471	0.6374	0.5096	1.363	1.3463	1.0306	0.328138	1.2203	1.2018	1.1102	1.1481	1.0733	0.901	0.105726	0.8904	0.8239	1.3844	0.5406	1.2529	1.1837	0.288265
1453	oleoylcholine	Lipid	Fatty Acid Metabolism (Acyl Choline)		0.7017	0.7017	0.7017	0.7017	0.7017	0.7017	1.11022e-16	0.7017	0.7017	0.7017	0.7017	0.7017	0.7017	1.11022e-16	3.3891	0.8509	0.7017	0.7017	0.7017	2.6816	1.10287
2293	oleoyl-linoleoyl-glycerol (18:1/18:2) [1]	Lipid	Diacylglycerol	HMDB07219	1.66	1	1.017	1.141	0.9758	1.4166	0.253552	1.22	0.9292	1.3142	1.4991	1.0756	1.0689	0.185946	0.8658	1.1969	0.9123	0.7167	1.0612	1.3628	0.215201
2294	oleoyl-linoleoyl-glycerol (18:1/18:2) [2]	Lipid	Diacylglycerol	HMDB07219	1.434	1.1006	1	1.2383	1.0809	1.1917	0.139271	1.2097	1.0926	1.3039	1.656	1.1535	1.1725	0.186262	0.8485	1.0216	0.8914	0.7308	0.9073	0.9327	0.0880342
2290	oleoyl-oleoyl-glycerol (18:1/18:1) [1]*	Lipid	Diacylglycerol	HMDB07218	2.2409	1.1129	1.15	1.074	0.9333	1.1172	0.439099	1.2693	1.0285	1.6459	1.7723	1.053	1.0889	0.295066	0.6079	0.1665	0.5999	0.6149	0.9229	1.2405	0.3296
2291	oleoyl-oleoyl-glycerol (18:1/18:1) [2]*	Lipid	Diacylglycerol	HMDB07218	2.1509	1.3302	1.3795	1.6356	1.4441	1.5378	0.274429	1.5074	1.5251	1.7959	2.1285	1.3104	1.6245	0.258892	0.9331	0.8704	0.933	0.8109	0.9576	1.0534	0.0749079
428	ophthalmate	Amino Acid	Glutathione Metabolism	HMDB05765	0.4112	0.4112	0.6631	0.7907	0.5074	0.4112	0.146341	0.4112	0.4112	0.4112	1.4335	0.956	1.0249	0.392828	0.751	0.9751	0.8178	1.897	1.2897	2.4677	0.623575
355	ornithine	Amino Acid	Urea cycle; Arginine and Proline Metabolism	HMDB03374	0.8694	1.0402	1	0.88	1.0354	0.4554	0.201912	0.8349	0.7678	0.7236	0.8677	1.3577	0.6061	0.238035	0.7932	0.9799	0.961	1.2369	1.0857	0.5541	0.216694
3377	orotate	Nucleotide	Pyrimidine Metabolism, Orotate containing	HMDB00226	0.9016	0.9518	1.0581	0.3905	0.7055	0.7148	0.217123	1.3785	1	0.7569	1.1242	0.9191	0.9094	0.196318	1.5892	0.7494	0.838	0.6523	0.6515	0.6307	0.337451
3379	orotidine	Nucleotide	Pyrimidine Metabolism, Orotate containing	HMDB00788	0.9835	0.7591	0.8729	0.6168	0.6182	0.7832	0.130987	1.2367	1	0.9568	1.265	1.127	1.1948	0.115986	0.7779	0.6918	0.7451	0.5885	0.5561	0.6889	0.079159
170	o-Tyrosine	Amino Acid	Tyrosine Metabolism	HMDB06050	0.4738	0.8607	0.5853	0.4738	0.4738	1.1442	0.252942	0.4738	0.4738	0.8436	0.8514	0.4738	0.5724	0.168211	1	0.5659	0.4738	0.4738	0.4738	0.8121	0.20302
3495	oxalate (ethanedioate)	Cofactors and Vitamins	Ascorbate and Aldarate Metabolism	HMDB02329	1.1247	1.0042	0.9633	0.7393	0.8719	1.0555	0.125619	0.9797	0.7866	0.7556	1.0853	1	0.9263	0.11699	1.0229	1.0083	0.9524	0.768	0.908	0.8407	0.0902837
1151	palmitate (16:0)	Lipid	Long Chain Fatty Acid	HMDB00220	1.0397	1.0214	0.9644	0.965	0.945	1.0405	0.0389351	1.089	1.386	1.0508	1.0609	0.898	0.9633	0.153572	1.0386	1.0035	1	0.8805	0.8718	0.8099	0.0839239
1152	palmitoleate (16:1n7)	Lipid	Long Chain Fatty Acid	HMDB03229	1.0627	0.9601	0.7348	0.8984	1.0242	1.1125	0.124	1.5277	1.2846	1	1.462	1.093	1.3495	0.188182	1.0964	1.0672	0.8199	1.0663	1.07	0.8244	0.119622
1403	palmitoleoylcarnitine (C16:1)*	Lipid	Fatty Acid Metabolism(Acyl Carnitine)		1.4115	0.6373	0.5909	1.3735	1.5261	1.1546	0.371524	1.6325	1.3572	1.3317	1.3337	1.2982	1	0.18351	0.8221	0.8365	1.6319	0.4309	1.2338	1.2735	0.387793
2279	palmitoleoyl-linoleoyl-glycerol (16:1/18:2) [1]*	Lipid	Diacylglycerol	HMDB07132	1.1884	0.9947	0.7783	1	1.1	1.5132	0.22473	1.2161	0.8869	1.0039	1.4857	1.0591	1.3392	0.204252	1.1658	1.4743	0.9426	1.169	1.2749	1.2249	0.157805
2278	palmitoleoyl-oleoyl-glycerol (16:1/18:1) [2]*	Lipid	Diacylglycerol		1	1.0497	0.6963	1.0367	0.8398	1.0681	0.135645	1.4418	1.1646	1.0026	1.4853	1.0024	2.1252	0.38753	0.7073	1.2224	0.698	1.0642	1.0042	0.8028	0.194729
2271	palmitoleoyl-palmitoleoyl-glycerol (16:1/16:1) [2]*	Lipid	Diacylglycerol		0.7425	0.9836	0.5513	0.9869	1.2714	1.0846	0.232689	2.1728	0.7883	1.253	2.2279	1.5938	2.8345	0.677829	1.1881	1.0113	0.6817	1.901	2.1438	1.1208	0.512076
2349	palmitoyl dihydrosphingomyelin (d18:0/16:0)*	Lipid	Sphingolipid Metabolism		0.8169	0.7637	0.7799	0.905	0.9734	1	0.0921903	1.0625	0.9764	1.0469	1.3444	1.1485	1.2455	0.125419	0.7879	0.9977	0.7685	0.7811	0.8878	0.719	0.0926376
1620	palmitoyl ethanolamide	Lipid	Endocannabinoid	HMDB02100	0.953	0.7344	0.6715	0.8273	0.9955	0.8405	0.112991	1.1487	0.9782	1.2101	1.3432	0.9233	1.2488	0.147891	0.9856	0.727	0.8868	0.8179	1.2081	1.127	0.168289
2351	palmitoyl sphingomyelin (d18:1/16:0)	Lipid	Sphingolipid Metabolism		0.8614	0.8585	0.8143	0.8866	0.9354	0.9533	0.0473731	1	1.0155	1.022	1.3298	1.1614	1.207	0.121231	0.691	0.8634	0.7452	0.7357	0.8166	0.7272	0.0584247
2282	palmitoyl-arachidonoyl-glycerol (16:0/20:4) [2]*	Lipid	Diacylglycerol	HMDB07112	1	0.9979	0.8616	0.9197	0.8592	0.8632	0.0615704	0.9689	1.0082	1.2291	1.2303	1.0027	1.2259	0.118231	0.9268	0.8611	0.7042	0.9827	1.1119	0.9671	0.124412
1402	palmitoylcarnitine (C16)	Lipid	Fatty Acid Metabolism(Acyl Carnitine)	HMDB00222	1.2317	0.8881	0.8243	1.1963	1.1831	0.9363	0.164289	0.9737	1.0251	1	1.0508	0.9256	0.8331	0.0720746	1.2108	1.4246	1.7908	0.5689	1.0451	1.1368	0.370988
1452	palmitoylcholine	Lipid	Fatty Acid Metabolism (Acyl Choline)		.	.	.	.	.	.		.	.	.	.	.	.		.	.	.	.	.	.
2284	palmitoyl-docosahexaenoyl-glycerol (16:0/22:6) [1]*	Lipid	Diacylglycerol	HMDB07121	0.6425	0.2339	1.1075	0.2339	0.2339	0.4526	0.316889	0.2339	0.2339	1.2192	0.2339	0.4637	0.8656	0.37732	0.9928	0.259	0.7107	0.2339	1.226	1.3884	0.444591
2285	palmitoyl-docosahexaenoyl-glycerol (16:0/22:6) [2]*	Lipid	Diacylglycerol	HMDB07121	1.231	1.0018	0.903	1.2983	1.0041	0.9364	0.148566	0.9034	0.9047	1.4456	1.3524	1.3256	1.273	0.215955	0.9179	0.7957	0.7344	1.1264	1.3454	1.1555	0.215072
2276	palmitoyl-linolenoyl-glycerol (16:0/18:3) [2]*	Lipid	Diacylglycerol	HMDB07105	1.2033	1.1262	0.9262	1.1766	0.9501	1	0.109552	1.1099	1.3887	1.4406	0.8733	1.2693	1.1062	0.192321	0.986	0.9537	1.0308	0.8934	1.2803	0.9697	0.123812
2274	palmitoyl-linoleoyl-glycerol (16:0/18:2) [1]*	Lipid	Diacylglycerol	HMDB07103	1.416	0.9976	0.9717	0.9703	0.9078	1.1136	0.16954	1.0128	1.0143	1.3403	0.9977	0.8047	0.542	0.241606	0.9885	1.2683	1.0023	0.6546	1.0788	1.052	0.182577
2275	palmitoyl-linoleoyl-glycerol (16:0/18:2) [2]*	Lipid	Diacylglycerol	HMDB07103	1.2344	1.1465	0.9934	0.9561	0.98	1.0264	0.100472	1.0588	1.1718	1.3044	1.293	1.1001	1.0547	0.102884	1.0101	0.93	1.0184	0.6298	0.898	0.8002	0.134081
2272	palmitoyl-oleoyl-glycerol (16:0/18:1) [1]*	Lipid	Diacylglycerol	HMDB07102	2.5328	1.1225	0.9256	0.2636	0.2636	0.2636	0.809432	0.2636	0.2636	1.9255	2.0439	0.7596	0.5704	0.738036	0.2636	0.2636	0.2636	0.3995	0.6967	1	0.278184
2273	palmitoyl-oleoyl-glycerol (16:0/18:1) [2]*	Lipid	Diacylglycerol	HMDB07102	1.4735	1.1241	1.0702	1.0602	0.9829	1	0.165438	1.0475	1.3651	1.4903	1.3403	0.9707	1.1993	0.182335	0.8348	0.7829	0.8157	0.6835	0.852	0.7781	0.0548295
2269	palmitoyl-palmitoyl-glycerol (16:0/16:0) [2]*	Lipid	Diacylglycerol	HMDB07098	1.0546	1.0151	1.0616	1.0303	0.5245	0.514	0.246163	1.0083	0.9917	1.0889	0.628	0.9311	0.514	0.212261	0.6791	0.5994	0.6163	0.8648	0.6672	0.6852	0.0863386
3486	pantetheine	Cofactors and Vitamins	Pantothenate and CoA Metabolism		0.4247	0.5105	0.2667	0.8898	1.0892	0.6121	0.279007	0.9503	1.4651	0.9605	0.855	0.8353	1.3242	0.240902	0.2667	0.5512	0.7944	0.5926	0.2667	0.2667	0.204018
3479	pantothenate	Cofactors and Vitamins	Pantothenate and CoA Metabolism	HMDB00210	0.8845	0.8389	0.6647	1.3775	1.252	1.2299	0.25832	0.8601	0.8479	0.8462	1.6066	1.4521	1.3393	0.316946	0.6912	0.6947	0.7998	0.9577	1.2043	0.9616	0.179878
3644	p-cresol sulfate	Xenobiotics	Benzoate Metabolism	HMDB11635	0.5592	0.2325	0.2962	0.485	0.2325	0.2325	0.132703	0.2325	0.2325	0.2325	0.2325	0.2325	0.2325	0	5.5061	3.1786	1.0992	0.9427	3.0159	3.3933	1.53777
1438	pentadecanoylcarnitine (C15)*	Lipid	Fatty Acid Metabolism(Acyl Carnitine)		1.225	0.9593	0.9164	1.3193	1.5046	0.9024	0.227809	1.1177	0.808	0.9848	1.1889	0.7071	0.9149	0.166697	1.3715	2.0689	2.1856	0.7598	1.1584	1	0.530749
145	phenol sulfate	Amino Acid	Tyrosine Metabolism	HMDB60015	0.6982	0.727	0.6129	2.7186	1.685	0.6571	0.780451	1.381	1.4104	0.1012	1	1.0283	1.0172	0.432414	2.421	0.7795	1.1733	0.7725	0.7773	3.492	1.03802
872	phenylacetylglycine	Peptide	Acetylated Peptides	HMDB00821	0.9774	0.6755	0.7736	1.6826	1.2412	1.3619	0.348239	1.2202	0.9236	0.5867	1.2436	1.1475	0.7029	0.254746	10.7492	1.5979	2.6484	0.9732	1	15.0652	5.52255
114	phenylalanine	Amino Acid	Phenylalanine Metabolism	HMDB00159	1.0211	1.1195	0.9763	0.954	0.9075	0.8181	0.0932246	1.0099	1.0288	0.9357	1.3118	1.1869	1.2161	0.132127	1.0953	0.9189	0.9146	0.9363	1.0081	0.8872	0.0709831
693	phenylalanylalanine	Peptide	Dipeptide		0.3486	0.4626	0.9442	0.9348	0.706	0.9372	0.240811	0.4953	1.0144	0.8725	1.203	0.6758	1.1175	0.247295	0.4906	1.2582	0.4768	1.1026	0.4152	0.3786	0.353727
697	phenylalanylglycine	Peptide	Dipeptide	HMDB28995	0.5204	0.7713	0.581	0.9461	0.8134	0.8083	0.145496	1	1.2952	1.0516	2.413	1.5321	2.0343	0.515646	0.588	0.9116	0.5048	0.7444	0.4422	0.4255	0.174384
119	phenyllactate (PLA)	Amino Acid	Phenylalanine Metabolism	HMDB00779	1.1978	1.1135	0.9101	1.0457	1.0121	0.8692	0.11237	1.1612	0.8469	0.4604	0.5843	0.7692	0.5443	0.234344	1.3641	1.2578	1.3471	1.1045	0.8425	1.5269	0.218275
1118	phosphate	Energy	Oxidative Phosphorylation	HMDB01429	1.0161	1.0464	1.0145	1.0335	1.0196	0.788	0.0894007	1.0314	1.0377	0.9962	0.9878	0.9788	1.0748	0.0334602	1.0479	0.9668	1.0401	1	1.0774	1.1024	0.0452922
915	phosphoenolpyruvate (PEP)	Carbohydrate	Glycolysis, Gluconeogenesis, and Pyruvate Metabolism	HMDB00263	0.3418	0.2793	0.1951	1.6546	0.5993	1.2552	0.54578	0.5026	1.8224	0.5823	1.1506	0.9396	1.1355	0.435883	0.2694	0.5996	0.3107	0.6135	0.3335	0.2404	0.152844
1685	phosphoethanolamine	Lipid	Phospholipid Metabolism	HMDB00224	0.7822	0.7386	0.6494	0.824	0.9096	0.8866	0.0883549	1.0596	0.9019	1	1.5113	1.2816	1.4282	0.225154	0.7504	0.9137	0.681	0.7928	0.9356	0.8995	0.0938972
3481	phosphopantetheine	Cofactors and Vitamins	Pantothenate and CoA Metabolism	HMDB01416	0.4347	0.2788	0.2535	0.6422	0.5686	0.2535	0.155853	0.2535	0.9187	0.8643	0.2535	0.3691	1.355	0.409534	0.2535	0.5289	0.6652	1.0813	0.4589	0.2535	0.282709
1289	pimelate (C7-DC)	Lipid	Fatty Acid, Dicarboxylate	HMDB00857	2.499	2.7279	2.0946	0.7758	1	1.1695	0.761087	1.3482	1.3137	0.9275	0.7516	0.8269	0.6055	0.277983	2.2964	2.0007	2.2889	1.2435	1.1023	1.1283	0.529486
108	pipecolate	Amino Acid	Lysine Metabolism	HMDB00070	1.2956	1.0645	1.2766	0.6007	0.6351	0.7069	0.29356	1.0946	1.1693	1.0139	0.6769	0.6872	0.7241	0.203785	1.3186	1.2018	1.2812	1.2797	0.9503	1.0819	0.130426
362	proline	Amino Acid	Urea cycle; Arginine and Proline Metabolism	HMDB00162	0.9598	1.0044	0.9319	0.7585	0.9735	0.6539	0.128557	0.9142	0.7699	0.8804	1.0557	0.933	0.939	0.0846045	0.9718	0.903	1.0759	1	1.083	0.7794	0.104639
715	prolylglycine	Peptide	Dipeptide	HMDB11178	0.8981	1.0364	0.8319	0.5937	0.7793	0.7111	0.139638	1.1646	1.0538	0.9179	1.1195	1.1773	1.0633	0.086969	0.7589	0.5888	0.6966	0.3394	0.5503	0.5308	0.133436
1363	propionylcarnitine (C3)	Lipid	Fatty Acid Metabolism (also BCAA Metabolism)	HMDB00824	1.081	0.834	1.2668	1.2273	1.4129	1.0045	0.188689	0.7559	0.9045	0.9688	1	1.146	1.0836	0.125606	0.5174	0.942	0.8823	1.4765	1.294	0.9284	0.307804
3391	pseudouridine	Nucleotide	Pyrimidine Metabolism, Uracil containing	HMDB00767	0.946	0.747	0.7902	0.8969	0.7841	0.9589	0.0833804	0.9447	1.0061	0.868	0.958	0.6962	1.0202	0.10968	1.0691	0.895	0.9362	0.8866	1.122	1.8821	0.346755
393	putrescine	Amino Acid	Polyamine Metabolism	HMDB01414	0.3245	0.2226	0.268	0.7126	0.9389	0.4449	0.258566	0.897	1.2001	1	1.9702	2.5849	1.861	0.603886	0.2073	0.3108	0.3052	0.2946	0.5273	0.3837	0.0989146
3574	pyridoxal	Cofactors and Vitamins	Vitamin B6 Metabolism	HMDB01545	0.582	0.4017	0.4208	0.4017	0.4017	0.4017	0.066139	0.7209	0.5182	1.0542	1	0.8365	0.4017	0.237433	0.5495	0.4017	0.4017	0.4017	0.4017	0.4017	0.0550818
3573	pyridoxal phosphate	Cofactors and Vitamins	Vitamin B6 Metabolism	HMDB01491	1.2464	0.801	1.089	0.947	0.9514	0.8322	0.151995	0.8857	0.5805	1.0135	0.7241	1.1515	1.0922	0.202454	0.8722	0.8071	0.9747	0.9078	1.4344	1.7469	0.345739
3571	pyridoxamine	Cofactors and Vitamins	Vitamin B6 Metabolism	HMDB01431	1.0787	0.7568	0.7604	1.0848	1.0163	1.1685	0.161029	0.3423	0.458	0.9673	1.1228	1.1227	1	0.314963	1.1239	1.1147	0.6789	0.8226	1.0066	0.5327	0.221718
3572	pyridoxamine phosphate	Cofactors and Vitamins	Vitamin B6 Metabolism	HMDB01555	1.1667	1.1018	1.0162	1.079	1.0092	1.0808	0.0531689	0.8598	0.8029	0.9408	0.9776	0.9644	0.9561	0.0636461	1.1801	1	1.0389	0.9626	1.1948	1.1928	0.0970127
3575	pyridoxate	Cofactors and Vitamins	Vitamin B6 Metabolism	HMDB00017	0.8373	0.8683	0.8911	0.8034	0.8815	1.2779	0.159822	1	0.6538	0.4466	0.7159	1.0573	0.9581	0.217704	1.8207	1.2511	1.04	1.2605	1.0433	2.6687	0.578361
3569	pyridoxine (Vitamin B6)	Cofactors and Vitamins	Vitamin B6 Metabolism	HMDB02075	1.0338	1.3818	1.4739	0.5149	0.9734	2.2033	0.522623	1.1311	0.6721	0.2616	0.877	1.0359	0.7849	0.282085	1.3599	1.6156	1.4616	1.0266	0.8306	0.8371	0.306638
50	pyroglutamine*	Amino Acid	Glutamate Metabolism		1	0.9585	0.5685	0.8063	0.85	1.1705	0.185925	1.3947	1.2	1.2884	0.5685	1.4289	0.8431	0.31264	1.129	0.7658	1.007	1.3612	0.9259	0.9295	0.187141
916	pyruvate	Carbohydrate	Glycolysis, Gluconeogenesis, and Pyruvate Metabolism	HMDB00243	0.4044	0.4154	0.3543	2.0049	1.404	0.5249	0.629755	2.4017	3.7222	1.1027	1	1.4004	2.0116	0.937227	0.4371	0.4286	0.6005	0.6806	0.3788	0.4074	0.111271
3969	quinate	Xenobiotics	Food Component/Plant	HMDB03072	0.8617	0.7288	1.4357	1.4197	0.3195	0.6979	0.401039	0.9462	0.6124	0.8001	1.0138	1.1664	1	0.175847	1.3129	1.7354	3.211	4.455	27.0168	19.8512	10.052
3555	retinol (Vitamin A)	Cofactors and Vitamins	Vitamin A Metabolism	HMDB00305	.	.	.	.	.	.		.	.	.	.	.	.		.	.	.	.	.	.
935	ribitol	Carbohydrate	Pentose Metabolism	HMDB00508	1.0928	0.9948	1	0.9044	0.8271	0.8235	0.0979249	0.8288	0.6722	0.9498	0.9227	0.8678	0.968	0.0996305	0.8226	0.7867	0.8155	1.1579	1.1132	1.2658	0.191119
3476	riboflavin (Vitamin B2)	Cofactors and Vitamins	Riboflavin Metabolism	HMDB00244	1.4383	0.8376	1.0597	1.0073	1.2863	1.1225	0.193605	1	0.7528	0.7905	1.0072	1.0959	0.8594	0.124706	1.2852	1.1498	1.0445	0.7508	1.0376	1.0294	0.160938
936	ribonate	Carbohydrate	Pentose Metabolism	HMDB00867	1.269	0.9404	0.9208	0.8384	0.793	0.9398	0.152705	1.1551	1.0594	0.936	0.7983	1.0104	0.9775	0.10978	0.8819	0.7557	1	0.7772	0.6681	0.6267	0.126002
934	ribose	Carbohydrate	Pentose Metabolism	HMDB00283	0.7771	1.0964	1.0352	0.8131	0.7874	0.7252	0.14034	1.2194	1.3668	0.7839	1.8978	1.1204	1.3389	0.333559	0.7328	0.7962	0.8012	0.4731	0.9391	0.6922	0.141487
926	ribose 1-phosphate	Carbohydrate	Pentose Phosphate Pathway	HMDB01489	1.2204	0.9671	0.76	0.819	0.9362	0.7323	0.164595	1.0563	0.8056	1	0.9337	0.9918	0.8174	0.0937517	0.7612	0.8612	0.8962	0.7034	1.2615	1.1144	0.195601
961	ribulonate/xylulonate*	Carbohydrate	Pentose Metabolism		1.0842	0.9835	0.5418	0.978	0.8945	0.9894	0.174388	1.0696	1.2265	0.7779	0.625	1	1.2255	0.222111	0.8122	0.9099	0.8384	1.2973	0.804	0.9975	0.171739
958	ribulose/xylulose	Carbohydrate	Pentose Metabolism		1.2412	1.1552	1.0591	1.0905	0.684	0.5581	0.252189	1.0317	1.1269	1.1219	1.3009	1.2188	0.943	0.1166	1.028	1	0.5987	0.5855	0.6833	0.7773	0.17793
930	ribulose/xylulose 5-phosphate	Carbohydrate	Pentose Phosphate Pathway		1.4821	0.633	0.9904	1.0816	0.8171	0.8069	0.270386	1.2924	0.7329	1.3981	0.7421	1.444	1.1015	0.290121	0.4797	0.4833	0.5967	0.4281	2.1324	2.0836	0.76125
326	S-adenosylhomocysteine (SAH)	Amino Acid	Methionine, Cysteine, SAM and Taurine Metabolism	HMDB00939	1.1012	1.2329	1.2041	1.2116	1.2361	0.9066	0.117348	0.5274	0.518	0.5847	0.9113	0.7895	0.7865	0.150118	1.0566	1.0235	0.9134	1.1528	1.9186	1.6513	0.367816
325	S-adenosylmethionine (SAM)	Amino Acid	Methionine, Cysteine, SAM and Taurine Metabolism	HMDB01185	0.5169	0.6036	0.9294	0.7734	1.0673	0.8904	0.189619	1.174	1	1.2007	1.2911	0.9668	1.4216	0.157544	0.5065	0.7593	0.5632	1.1816	0.8229	0.7221	0.218376
4	sarcosine	Amino Acid	Glycine, Serine and Threonine Metabolism	HMDB00271	0.9829	1.045	1.0018	1.0614	1.0062	0.8447	0.0703402	0.4888	0.3922	0.5107	0.428	0.6599	0.8077	0.143489	0.7214	0.6281	0.8922	1.1385	1	0.6479	0.188535
1297	sebacate (C10-DC)	Lipid	Fatty Acid, Dicarboxylate	HMDB00792	2.9822	1	0.7928	0.6164	0.9356	1.4181	0.794836	1.0003	0.8429	0.3545	0.9361	0.7603	0.5581	0.223191	2.8783	1.5267	0.8217	1.6952	2.0993	4.1622	1.07458
960	sedoheptulose	Carbohydrate	Pentose Metabolism	HMDB03219	0.5847	0.4793	0.4793	0.4793	0.4793	0.8456	0.134289	0.7416	0.4793	0.4793	0.771	0.4793	0.9716	0.188764	0.4793	0.5392	0.4793	0.4793	0.4793	0.4793	0.0223234
928	sedoheptulose-7-phosphate	Carbohydrate	Pentose Phosphate Pathway	HMDB01068	1.016	0.9781	0.764	1	0.9667	1.5277	0.232874	1.1045	0.9135	0.9917	1.057	1.1905	1.2728	0.119453	0.7938	1.1628	0.8558	0.5335	1.1101	1.0554	0.217118
9	serine	Amino Acid	Glycine, Serine and Threonine Metabolism	HMDB00187	0.839	0.9833	0.7285	1	0.9473	0.7149	0.116005	0.8985	0.7653	0.7556	1.1955	1.0108	1.0144	0.15388	1.0961	0.9645	1.0481	0.965	1.1323	0.8484	0.0948918
226	serotonin	Amino Acid	Tryptophan Metabolism	HMDB00259	0.5369	0.5369	0.5369	0.5369	0.5369	0.5369	0	0.5369	0.5369	0.5369	0.5369	0.5369	0.5369	0	0.5369	0.5369	0.5369	0.5369	0.5369	0.5369	0
334	S-methylcysteine	Amino Acid	Methionine, Cysteine, SAM and Taurine Metabolism	HMDB02108	0.6795	0.6914	0.6526	0.6401	0.5978	0.4663	0.0755112	0.6305	0.9115	0.7076	1.037	0.5176	1.3089	0.267164	1.1885	1.0987	1.4928	0.6077	1	2.2581	0.512087
318	S-methylmethionine	Amino Acid	Methionine, Cysteine, SAM and Taurine Metabolism	HMDB38670	0.3187	0.3187	0.3187	0.3187	0.3187	0.3187	0	0.3187	0.3187	0.3187	0.3187	0.3187	0.4372	0.0441623	0.3187	0.9066	0.9072	0.566	0.3262	0.3187	0.261974
394	spermidine	Amino Acid	Polyamine Metabolism	HMDB01257	0.312	0.5035	0.3687	1.0261	0.6843	0.6282	0.236018	0.8783	1.1348	0.6192	1.1533	1	1.3706	0.236209	0.3698	0.5887	0.387	0.458	0.5454	0.4554	0.0785493
2393	sphingadienine	Lipid	Sphingolipid Metabolism		0.479	0.7294	0.5271	0.6456	1.1147	0.9014	0.219323	0.2623	1.0623	0.8218	1.4107	0.5291	1.2734	0.403455	0.6504	1.2376	0.8467	1.4309	0.4047	0.2623	0.420178
2334	sphinganine	Lipid	Sphingolipid Metabolism	HMDB00269	0.7287	0.592	0.7794	0.8201	0.9626	0.9044	0.12006	1.1295	1.1283	5.5219	1.4728	1	1.131	1.62743	0.4772	0.8783	0.6572	0.7338	0.5674	0.3904	0.161703
2359	sphingomyelin (d17:1/16:0, d18:1/15:0, d16:1/17:0)*	Lipid	Sphingolipid Metabolism		0.9531	1.1317	0.8578	0.7947	0.9558	0.9185	0.104377	0.9634	0.8064	1.2447	1.3386	1.133	1.2554	0.184675	0.6515	1	0.7607	0.6832	1.0423	0.7616	0.150432
2385	sphingomyelin (d18:0/18:0, d19:0/17:0)*	Lipid	Sphingolipid Metabolism	HMDB12087	0.6073	0.5022	0.5805	0.6592	0.7007	1	0.158066	0.8754	0.8229	0.9234	1.3313	1.1737	1.3701	0.21929	0.6171	1.1425	0.645	0.5111	0.5537	0.4688	0.225396
2384	sphingomyelin (d18:0/20:0, d16:0/22:0)*	Lipid	Sphingolipid Metabolism		0.9689	0.5901	0.7298	0.9312	0.8372	2.1272	0.506317	1	0.7276	1.0484	0.9121	1.0307	1.0926	0.121009	0.7491	2.5021	0.7978	0.6368	0.6259	0.5228	0.689826
2357	sphingomyelin (d18:1/14:0, d16:1/16:0)*	Lipid	Sphingolipid Metabolism	HMDB12097	1	0.9712	0.8562	1.0822	1.2164	1.3374	0.159762	0.8352	0.6713	0.8653	1.4212	1.456	1.419	0.326569	0.7531	1.0568	0.7456	0.8171	0.9524	0.8567	0.110722
2361	sphingomyelin (d18:1/17:0, d17:1/18:0, d19:1/16:0)	Lipid	Sphingolipid Metabolism		1.0546	1.0679	1.0458	0.8909	0.8799	0.8507	0.0921435	1.0056	0.868	1.1885	1.0676	1.0358	1.2227	0.11784	1.0428	1	0.979	1.0375	1.1555	1.0459	0.0557356
2362	sphingomyelin (d18:1/18:1, d18:2/18:0)	Lipid	Sphingolipid Metabolism	HMDB12101	0.9614	1.0166	1.0874	0.827	0.7569	0.8937	0.111746	0.9489	1	0.9998	0.9611	1.0009	0.9994	0.0215199	0.9592	0.9638	1.0872	0.906	0.8526	0.9338	0.0716275
2388	sphingomyelin (d18:1/19:0, d19:1/18:0)*	Lipid	Sphingolipid Metabolism		1.374	1.6689	1.618	0.5877	0.7652	0.6829	0.449815	1.3249	1.0857	1.3339	0.7131	0.6269	1	0.27225	1.3469	1.875	1.423	0.7185	0.677	0.6013	0.472369
2363	sphingomyelin (d18:1/20:0, d16:1/22:0)*	Lipid	Sphingolipid Metabolism	HMDB12102	0.9974	0.9017	0.8821	0.8803	0.8409	1.1388	0.100847	1.0732	1.0172	0.9971	1.0019	1.0045	1.0611	0.0300427	1.004	1.5856	1	0.7529	0.7432	0.6663	0.308505
2364	sphingomyelin (d18:1/20:1, d18:2/20:0)*	Lipid	Sphingolipid Metabolism		1.375	1.3316	0.7215	0.8434	0.8571	1.411	0.286788	1.1229	0.5272	1.0363	0.6947	1	0.8877	0.20683	1.2365	2.2191	1.6646	0.5867	0.5932	0.5194	0.637597
2365	sphingomyelin (d18:1/21:0, d17:1/22:0, d16:1/23:0)*	Lipid	Sphingolipid Metabolism		1.5314	1.6179	1.4078	1.1391	1.1328	1.1891	0.193409	1.273	1	1.3555	1.1529	0.9064	0.9749	0.163546	1.3384	1.3298	1.331	0.6894	0.8189	0.6785	0.305426
2366	sphingomyelin (d18:1/22:1, d18:2/22:0, d16:1/24:1)*	Lipid	Sphingolipid Metabolism	HMDB12104	1.1185	1.0506	1.0317	0.7799	0.8115	1.0109	0.12599	1.1164	1.2486	1.0717	0.8972	0.8735	0.8185	0.152694	1.1778	1.3519	1.22	0.6082	0.7011	0.6214	0.309033
2368	sphingomyelin (d18:1/24:1, d18:2/24:0)*	Lipid	Sphingolipid Metabolism	HMDB12107	0.8683	0.7756	0.7225	1	0.9627	1.2449	0.171186	1.0001	0.9208	0.9274	1.305	1.0446	1.1931	0.140455	0.7447	1.3912	0.748	0.61	0.6651	0.5225	0.28409
2360	sphingomyelin (d18:2/16:0, d18:1/16:1)*	Lipid	Sphingolipid Metabolism		0.9627	0.9394	0.9395	0.8042	0.8511	1.0198	0.071525	0.9322	1.0211	1.0509	1.0045	0.9165	0.8353	0.0732478	0.76	1	0.9313	0.5659	0.6886	0.6365	0.155395
2377	sphingomyelin (d18:2/21:0, d16:2/23:0)*	Lipid	Sphingolipid Metabolism		1.341	1.1561	1.1653	0.7764	0.8123	0.6804	0.243092	1.1549	1.0969	1.2675	0.6043	0.7412	0.6631	0.25976	1.0203	1.3261	1.0684	0.3367	0.325	0.3556	0.410803
2367	sphingomyelin (d18:2/23:0, d18:1/23:1, d17:1/24:1)*	Lipid	Sphingolipid Metabolism		1.1215	1.0826	1.0197	1.0199	1.0723	1.1655	0.0521956	1	0.9505	1.1422	1.1325	1.0015	0.9792	0.0748292	0.9605	1.0531	1.0429	0.6596	0.8219	0.7164	0.153616
2376	sphingomyelin (d18:2/23:1)*	Lipid	Sphingolipid Metabolism		0.8814	0.631	0.7396	1.072	0.9735	0.8697	0.144515	0.7999	1	1.1745	1.1836	1.1066	1.2852	0.15627	0.8079	0.9803	0.8066	1.016	0.8716	0.6774	0.113909
2369	sphingomyelin (d18:2/24:1, d18:1/24:2)*	Lipid	Sphingolipid Metabolism		0.6827	0.6356	0.6228	0.8115	0.7792	1	0.129591	0.9095	0.869	0.9148	1.1808	1.0379	1.2156	0.135711	0.654	1.1162	0.6743	0.6286	0.6931	0.54	0.184781
2379	sphingomyelin (d18:2/24:2)*	Lipid	Sphingolipid Metabolism		0.46	0.46	0.46	0.46	0.6847	0.46	0.0837407	0.46	0.731	0.8355	1.273	0.9695	0.46	0.285435	0.46	0.46	0.46	0.46	0.46	0.46	0
2372	sphingosine	Lipid	Sphingolipid Metabolism	HMDB00252	0.7959	0.8599	0.782	0.8342	0.7844	1.0778	0.103199	0.9014	0.8867	1.457	1.3438	0.8798	1.1255	0.231286	0.6912	0.8022	0.6304	1.0221	0.5421	0.4873	0.17757
3994	stachydrine	Xenobiotics	Food Component/Plant	HMDB04827	0.8985	0.8174	1.0008	0.8207	0.7624	0.8687	0.0755596	1.0204	1.4065	1.2857	0.9985	0.9589	0.8183	0.200935	2.1464	1.4955	2.2238	1.46	2.0206	1	0.440128
1189	stearidonate (18:4n3)	Lipid	Polyunsaturated Fatty Acid (n3 and n6)	HMDB06547	0.8327	0.6649	0.5062	1.1622	1.0784	1.1179	0.245865	1.1194	1.2132	0.6791	1.1664	0.8533	0.9395	0.18948	1	1.127	0.6598	1.1504	1.2707	1.1321	0.194056
1621	stearoyl ethanolamide	Lipid	Endocannabinoid	HMDB13078	1.3498	0.8475	0.8662	1.0978	1.1864	1.2316	0.185084	1	1.0462	1.2703	1.3596	0.9026	1.1916	0.159066	0.8723	0.8405	0.9968	0.6174	0.93	0.9498	0.12295
2352	stearoyl sphingomyelin (d18:1/18:0)	Lipid	Sphingolipid Metabolism	HMDB01348	0.9708	1.0184	1.023	0.9486	0.8993	0.9013	0.0495917	0.9688	0.9326	0.8914	0.9543	0.9211	1.0462	0.0485862	1.0605	1.0485	1.1038	1	0.9485	0.9213	0.0638954
2304	stearoyl-arachidonoyl-glycerol (18:0/20:4) [1]*	Lipid	Diacylglycerol		0.3979	1.5265	1.1173	1.347	0.2568	0.2116	0.536984	0.9956	0.8772	1.1923	0.7892	0.5105	0.2116	0.321436	0.4537	1.1298	1.0714	1.1692	1	0.9649	0.239036
2305	stearoyl-arachidonoyl-glycerol (18:0/20:4) [2]*	Lipid	Diacylglycerol		0.997	0.7918	0.6992	0.8364	0.6117	1	0.143022	1.22	0.7457	1.2304	0.9827	0.9733	1.0687	0.165206	0.9457	1.2239	0.7994	1.1978	1.2168	1.254	0.171371
1404	stearoylcarnitine (C18)	Lipid	Fatty Acid Metabolism(Acyl Carnitine)	HMDB00848	1.3862	0.975	1.0389	1.3488	1.39	1.1953	0.166589	0.9334	0.7933	0.8917	1.2736	0.8557	0.9534	0.153759	1.6264	1.4397	2.0872	0.6215	1	1.1813	0.46657
2310	stearoyl-docosahexaenoyl-glycerol (18:0/22:6) [1]*	Lipid	Diacylglycerol		1.4393	1.1696	0.9844	1.2334	0.8452	0.9677	0.197185	1.1616	1.0285	1.3156	1.893	0.1551	0.9709	0.515234	0.1551	0.6743	0.1551	0.9774	0.9054	1.0997	0.379549
2311	stearoyl-docosahexaenoyl-glycerol (18:0/22:6) [2]*	Lipid	Diacylglycerol		1.1087	0.7964	0.7315	1.0315	0.7717	0.8782	0.138918	1.0592	0.6151	1.0768	1	1.1018	1.2704	0.199373	0.836	0.6584	0.7457	1.1416	1.2219	1.1177	0.215427
2288	stearoyl-linoleoyl-glycerol (18:0/18:2) [2]*	Lipid	Diacylglycerol		0.9306	1.0997	0.8037	1.0925	0.8796	1.0862	0.11679	0.764	1.0679	1.3396	1.3792	1.0891	0.8228	0.232056	0.7643	0.896	0.8234	0.7993	0.9435	0.7943	0.0626336
1102	succinate	Energy	TCA Cycle	HMDB00254	1.3618	1.5475	1.5166	1	0.8529	1.3739	0.259401	1.1299	0.7685	0.888	1.0962	1.2515	0.8664	0.169983	1.3751	1.7401	1.514	1.285	1.4659	1.4524	0.140488
1101	succinylcarnitine (C4-DC)	Energy	TCA Cycle	HMDB61717	1.0849	1	0.9705	0.7863	1.2254	0.8303	0.148096	1.3462	0.9256	1.215	1.0909	1.0044	0.898	0.159104	1.1365	1.1747	1.1382	1.2956	1.5017	1.4	0.138683
992	sucrose	Carbohydrate	Disaccharides and Oligosaccharides	HMDB00258	0.8439	1.5726	0.7771	1.0735	0.2447	0.3622	0.442206	0.5715	0.585	6.2404	1.1261	0.3133	1.6863	2.05617	0.5973	2.634	0.2447	54.5216	0.6653	0.9265	19.956
4556	sulfate*	Xenobiotics	Chemical	HMDB01448	1.5491	1	0.9366	0.5368	0.6182	1.1421	0.336201	1.202	0.6321	0.7936	0.9211	0.7516	1.0575	0.192039	1.3253	1.8017	1.0526	0.8038	1	1.4218	0.326247
4121	tartronate (hydroxymalonate)	Xenobiotics	Bacterial/Fungal	HMDB35227	0.7174	0.8725	0.8807	0.7474	0.747	0.8664	0.0688136	1.2891	1.1368	0.8195	1.2685	1	1.1166	0.160367	0.5864	0.7537	0.9132	0.6687	0.5561	0.5762	0.125644
344	taurine	Amino Acid	Methionine, Cysteine, SAM and Taurine Metabolism	HMDB00251	1.0226	1.0008	1.0121	0.972	0.9477	0.9405	0.0313695	1	0.9849	1.0093	0.9792	0.9535	0.9987	0.0182049	1.0142	0.9793	1.0226	0.9257	1.0279	1.0203	0.0361368
2682	tauro-beta-muricholate	Lipid	Primary Bile Acid Metabolism	HMDB00932	0.8756	2.7367	0.1946	0.4231	0.4478	0.1946	0.890203	5.2272	3.3078	0.1946	51.228	1.4233	0.5261	18.3765	0.1946	59.9834	0.2572	0.8641	0.8365	11.6425	21.7098
2678	taurochenodeoxycholate	Lipid	Primary Bile Acid Metabolism	HMDB00951	0.8506	0.8506	0.8506	0.8506	0.8506	0.8506	0	0.8506	0.8506	0.8506	0.8506	0.8506	0.8506	0	0.8506	1	0.8506	0.8506	0.8506	0.8506	0.0556781
2675	taurocholate	Lipid	Primary Bile Acid Metabolism	HMDB00036	1.2622	2.5782	0.2955	0.4578	0.4066	0.2683	0.831476	2.4983	3.3327	0.4947	27.6493	1.4439	0.5891	9.73321	0.2632	30.5234	0.4372	0.2632	0.2632	4.2668	11.061
347	taurocyamine	Amino Acid	Methionine, Cysteine, SAM and Taurine Metabolism	HMDB03584	0.676	0.5477	0.5395	0.9341	0.8434	1.3802	0.28895	0.5731	1.0091	1.2364	1.3629	1.6369	1.3314	0.332925	0.3923	0.5053	0.5014	0.5855	0.5628	0.6176	0.0732361
2695	taurodeoxycholate	Lipid	Secondary Bile Acid Metabolism	HMDB00896	0.211	0.211	0.211	0.211	0.211	0.211	0	0.211	0.211	0.211	0.9299	0.211	0.211	0.267918	0.211	2.8311	0.211	0.211	0.211	0.211	0.976454
2717	taurohyodeoxycholic acid	Lipid	Secondary Bile Acid Metabolism		.	.	.	.	.	.		.	.	.	.	.	.		.	.	.	.	.	.
2707	tauroursodeoxycholate	Lipid	Secondary Bile Acid Metabolism	HMDB00874	0.138	0.138	0.138	0.138	0.138	0.138	0	0.138	0.138	0.138	1.2649	0.138	0.138	0.419971	0.138	1	0.138	0.138	0.138	0.3298	0.314841
3547	thiamin (Vitamin B1)	Cofactors and Vitamins	Thiamine Metabolism	HMDB00235	0.7928	0.9039	0.8616	0.7928	0.7928	0.7928	0.044126	0.7928	1	0.7928	0.8447	0.7928	1.3023	0.185633	2.171	1.5006	1.2328	0.7928	0.7928	0.7928	0.505069
3549	thiamin diphosphate	Cofactors and Vitamins	Thiamine Metabolism	HMDB01372	2.0305	1.4038	1.2343	0.1691	0.7193	0.8331	0.584745	0.1691	0.5112	0.1691	0.4906	0.1691	0.1691	0.156525	1.022	1	0.7148	0.1691	0.1691	0.4174	0.354501
3548	thiamin monophosphate	Cofactors and Vitamins	Thiamine Metabolism	HMDB02666	1.0887	1	1.0419	0.4041	0.4041	0.4041	0.320741	0.4041	0.4041	0.4041	0.4041	0.4041	0.4041	5.55112e-17	1.2285	0.4041	0.4041	0.4041	0.4041	0.4041	0.307236
4693	thioproline	Xenobiotics	Chemical		0.121	0.121	0.121	0.121	0.121	0.121	0	0.121	0.2726	0.1635	0.121	0.121	0.2836	0.0707363	0.121	0.121	0.121	0.121	0.121	0.121	0
3492	threonate	Cofactors and Vitamins	Ascorbate and Aldarate Metabolism	HMDB00943	1.7388	1.7782	1.8408	0.6484	0.8291	1.3003	0.472801	1.0545	0.6362	0.6192	1.1136	1.1626	0.9437	0.218325	1.7383	1.7139	1.3673	0.9278	1.1579	0.9849	0.322648
16	threonine	Amino Acid	Glycine, Serine and Threonine Metabolism	HMDB00167	0.8997	1	0.7609	0.9545	0.8884	0.6714	0.112744	0.9519	0.7431	0.7108	1.0125	0.9867	0.8644	0.116694	1.1854	1.1103	1.1242	1.0199	1.101	0.7577	0.139296
3439	thymidine	Nucleotide	Pyrimidine Metabolism, Thymine containing	HMDB00273	0.5938	0.5783	0.6571	0.4895	0.6955	0.555	0.0670412	1.2002	0.4043	0.6891	0.6293	0.71	1.0681	0.269728	1.3439	1.359	1.2275	2.1448	2.1435	3.3207	0.728989
3435	thymidine 5'-monophosphate	Nucleotide	Pyrimidine Metabolism, Thymine containing	HMDB01227	1.6623	0.7536	0.8958	0.2909	1.2912	0.557	0.455304	0.6863	0.2909	0.8791	0.5095	0.8647	0.7307	0.205946	1.898	1.1328	2.1752	1.7258	2.4545	2.9621	0.574499
3440	thymine	Nucleotide	Pyrimidine Metabolism, Thymine containing	HMDB00262	0.3007	0.3007	0.4374	0.3007	0.3007	0.3007	0.0509451	0.3007	0.3007	0.3007	0.3007	0.3007	0.3007	0	0.3007	0.3007	0.3007	1.1249	0.3007	1.108	0.384579
291	tiglylcarnitine (C5:1-DC)	Amino Acid	Leucine, Isoleucine and Valine Metabolism	HMDB02366	1.2077	1.4968	1.6906	0.8592	1.1551	1.1614	0.266325	1	0.8219	0.7225	0.7112	1.1613	0.5385	0.203824	1.5507	1.1728	1.2565	1.3146	1.0094	0.7603	0.247201
374	trans-4-hydroxyproline	Amino Acid	Urea cycle; Arginine and Proline Metabolism	HMDB00725	1.1461	1.2364	1.0285	0.6873	0.7271	0.512	0.263081	0.8332	0.6348	0.7098	0.7018	0.5884	0.7263	0.0766305	0.9145	1.0817	1	0.8046	0.9901	0.8887	0.0890156
1109	tricarballylate	Energy	TCA Cycle	HMDB31193	1.0974	0.7011	0.9396	0.9912	0.6588	0.9168	0.155652	0.3759	0.4404	0.6208	0.6034	1	0.4622	0.205568	1.6545	1.5627	0.9417	1.1225	1.1376	0.5813	0.363062
2354	tricosanoyl sphingomyelin (d18:1/23:0)*	Lipid	Sphingolipid Metabolism	HMDB12105	1.3009	1.1393	1.0353	1.1253	1.142	1.2632	0.0891226	0.925	0.8923	1.0558	1.1332	1.0133	1.0186	0.0799581	0.9975	1.1209	1.0367	0.7564	0.9078	0.7071	0.148447
3469	trigonelline (N'-methylnicotinate)	Cofactors and Vitamins	Nicotinate and Nicotinamide Metabolism	HMDB00875	0.8552	0.7149	0.8187	1.0947	1.1376	1.1562	0.172797	0.8238	0.8547	0.6291	0.746	1	1.1645	0.17292	1.2063	0.8763	0.9904	1.4575	1.4928	0.7366	0.283799
1690	trimethylamine N-oxide	Lipid	Phospholipid Metabolism	HMDB00925	0.3056	0.5323	0.5631	1.2672	0.7711	2.1578	0.623037	0.602	0.7338	0.2164	1.0342	0.5656	1.2944	0.345823	1.2115	0.8438	1	3.4413	2.9618	2.4166	1.01093
202	tryptophan	Amino Acid	Tryptophan Metabolism	HMDB00929	0.841	1	0.8041	0.8519	1.024	0.8637	0.0833128	1.1042	0.9648	0.9006	1.3244	1.2339	1.4446	0.192339	0.7584	0.7566	0.7191	1.1938	1.1316	1.0783	0.198184
763	tryptophylglycine	Peptide	Dipeptide	HMDB29083	0.4501	0.4501	0.4501	0.4501	0.4501	0.4501	0	0.4501	0.4501	0.545	0.9656	0.4501	0.8489	0.209778	0.4501	0.4501	0.4501	0.4501	0.4501	0.4501	0
130	tyrosine	Amino Acid	Tyrosine Metabolism	HMDB00158	1.0998	1.1374	0.9977	0.9351	0.7869	0.7616	0.142651	1.2092	0.8818	0.8879	0.9404	1.377	0.88	0.193737	1.0778	1.0013	1	1.0672	1.1874	0.9156	0.0841171
1044	UDP-galactose	Carbohydrate	Nucleotide Sugar	HMDB00302	0.8883	0.6048	1.0429	0.9033	1.0298	0.2144	0.291274	1.6905	1.2365	1.4696	1.2334	1.6298	1.4527	0.174658	0.6438	0.3732	0.6235	0.1702	1.0884	0.9702	0.316789
1040	UDP-glucose	Carbohydrate	Nucleotide Sugar	HMDB00286	1.5664	0.8012	1.0702	2.6075	1.2085	1.0195	0.596078	1.2943	0.9685	1.2566	0.8805	1	0.8103	0.180901	0.9243	1.2435	1.3787	1.2807	1.9851	1.6159	0.330225
1045	UDP-glucuronate	Carbohydrate	Nucleotide Sugar	HMDB00935	0.8099	0.9808	0.6181	0.6491	0.6435	0.5646	0.142024	1.4181	1	0.8735	1.2957	1.007	1.7925	0.312468	0.8014	0.816	0.9901	0.6026	0.8002	0.8933	0.117103
1051	UDP-N-acetylglucosamine/galactosamine	Carbohydrate	Nucleotide Sugar		0.4624	0.3474	0.591	0.8362	0.8719	1.2382	0.296315	0.9459	0.8869	1.004	1.1715	0.9799	1.1916	0.113191	0.3815	0.7571	0.7276	0.9301	1	0.7561	0.196155
1298	undecanedioate (C11-DC)	Lipid	Fatty Acid, Dicarboxylate	HMDB00888	1.1027	1.2465	1.1127	0.7818	0.9248	0.8617	0.161375	1.2107	0.4915	0.5738	1.1139	1.3164	0.4577	0.359468	1.1575	1.8209	1.5	0.9313	0.9715	0.7917	0.357846
3390	uracil	Nucleotide	Pyrimidine Metabolism, Uracil containing	HMDB00300	0.7443	0.7156	0.5182	0.3891	0.5499	0.4264	0.133565	1	0.9491	1.0154	1.3183	1.0665	1.0888	0.118646	0.8662	0.6838	0.9001	0.4959	0.6316	0.8364	0.144472
3309	urate	Nucleotide	Purine Metabolism, (Hypo)Xanthine/Inosine containing	HMDB00289	0.0802	0.0802	0.0802	0.0802	0.0802	0.0802	0	0.0802	0.0802	0.0802	0.0802	0.0802	0.2319	0.0565353	0.0802	0.0802	0.1182	0.9959	0.0802	0.0802	0.338713
353	urea	Amino Acid	Urea cycle; Arginine and Proline Metabolism	HMDB00294	1.2669	1.2059	1.2757	0.9195	0.9504	1.0951	0.143049	1.1248	1.0533	0.7625	0.7405	1.231	0.7435	0.200644	1.5579	1.1999	1.2621	1	1.1571	1.355	0.172937
3389	uridine	Nucleotide	Pyrimidine Metabolism, Uracil containing	HMDB00296	1.1329	0.9944	0.7558	0.8065	0.8442	0.7499	0.139092	1	0.9971	1.1027	1.4846	1.124	1.1964	0.164772	1.0348	0.9284	0.9886	0.7175	0.859	0.8656	0.102463
3384	uridine 5'-monophosphate (UMP)	Nucleotide	Pyrimidine Metabolism, Uracil containing	HMDB00288	0.8063	0.7671	1.0143	0.894	0.969	0.9178	0.0860766	0.876	0.9428	0.9687	1.1454	0.979	1.167	0.106506	0.7532	0.7175	0.8245	1	0.9485	1.1311	0.145035
303	valine	Amino Acid	Leucine, Isoleucine and Valine Metabolism	HMDB00883	1.0892	1.1798	1.026	0.9224	0.9264	0.7823	0.128376	0.9756	0.9433	0.8463	1.1096	1.209	1.079	0.118989	1.0511	0.9184	1.0016	0.8063	1	0.9962	0.0798578
795	valylglutamine	Peptide	Dipeptide	HMDB29125	0.0507	0.0507	0.1063	0.0638	0.0681	0.383	0.118893	0.0507	0.0507	0.0507	0.0507	0.0507	0.0972	0.0173295	0.0507	0.4251	0.0507	1.0058	0.0507	0.0507	0.355386
796	valylglycine	Peptide	Dipeptide	HMDB29127	0.1502	0.3597	0.9102	0.8457	0.6548	1	0.306194	0.4611	0.9086	0.7405	1.296	0.6201	1.178	0.295581	0.3652	1.1403	0.2206	1.2017	0.2424	0.1819	0.436937
799	valylleucine	Peptide	Dipeptide	HMDB29131	0.0604	0.0604	0.0702	0.0699	0.0604	0.2674	0.0758288	0.0604	0.0604	0.0604	0.0782	0.0604	0.0604	0.00663367	0.0604	0.51	0.0604	0.9095	0.0604	0.0604	0.32711
3301	xanthine	Nucleotide	Purine Metabolism, (Hypo)Xanthine/Inosine containing	HMDB00292	1.1135	1.196	0.8762	0.7454	0.7835	0.5583	0.218061	1.0372	1	0.993	1.3688	1.1	1.405	0.170914	1.0789	0.8906	0.9303	0.6758	0.99	0.8613	0.124334
3303	xanthosine	Nucleotide	Purine Metabolism, (Hypo)Xanthine/Inosine containing	HMDB00299	0.5435	0.3262	0.5569	0.3262	0.7389	0.5528	0.14438	0.5128	0.3262	0.4503	1.4028	0.6607	1.3264	0.425578	1.2634	1.4711	0.3262	0.9291	0.5954	0.3553	0.436386

## Sheet: Heat Map - All Data
Heat map of statistically significant biochemicals profiled in this study. Red and green shaded cells indicate p≤0.05 (red indicates that the mean values are significantly higher for that comparison; green values significantly lower). Light red and light green shaded cells indicate 0.05<p<0.10 (light red indicates that the mean values trend higher for that comparison; light green values trend low…					Fold Change							Statistical Values
					ANOVA Contrasts			Two Way ANOVA Main Effects				ANOVA Contrasts						Two Way ANOVA Main Effects
																									Mean Values				% Filled Values
					FKRPP448L	AAV9-hFKRP	AAV9-hFKRP	Group Main Effect	Gender Main Effect	Group : Gender Interaction		FKRPP448L		AAV9-hFKRP		AAV9-hFKRP		Group Main Effect		Gender Main Effect		Group : Gender Interaction			AAV9-hFKRP	FKRPP448L	C57BL/6		AAV9-hFKRP	FKRPP448L	C57BL/6		Super Pathway	Sub Pathway
												C57BL/6		C57BL/6		FKRPP448L
Sort Order	Super Pathway	Sub Pathway	Biochemical Name	X	C57BL/6	C57BL/6	FKRPP448L				X	p-value	q-value	p-value	q-value	p-value	q-value	p-value	q-value	p-value	q-value	p-value	q-value	X				X				X
1	Amino Acid	Glycine, Serine and Threonine Metabolism	glycine		0.8	0.81	1.01					0.011	0.0145	0.0282	0.1078	0.6193	0.431	0.0241	0.0274	0.0011	0.0061	0.1959	0.2889		0.8666	0.8542	1.0657		100	100	100		Amino Acid	Glycine, Serine and Threonine Metabolism
2			N-acetylglycine		0.75	0.9	1.2					0.0759	0.061	0.5087	0.5638	0.231	0.2457	0.1857	0.1218	0.1707	0.2001	0.4472	0.4145		1.0175	0.8464	1.1261		100	100	100		Amino Acid	Glycine, Serine and Threonine Metabolism
4			sarcosine		0.65	1.18	1.81					0.0036	0.0064	0.1406	0.2806	0.0002	0.002	0.0007	0.002	0.1613	0.1923	0.3969	0.3908		0.9903	0.5479	0.838		100	100	100		Amino Acid	Glycine, Serine and Threonine Metabolism
5			dimethylglycine		0.75	0.78	1.04					0.0016	0.0036	0.0055	0.0422	0.5219	0.3911	0.0035	0.0068	0.0535	0.0914	0.9598	0.601		0.8625	0.8297	1.1006		100	100	100		Amino Acid	Glycine, Serine and Threonine Metabolism
6			betaine		0.81	0.83	1.02					0.0159	0.0195	0.0281	0.1078	0.764	0.4741	0.0305	0.0329	0.3601	0.3324	0.0507	0.1883		0.8243	0.8088	0.9926		100	100	100		Amino Acid	Glycine, Serine and Threonine Metabolism
9			serine		0.93	0.86	0.92					0.3028	0.1752	0.0591	0.1726	0.3332	0.3055	0.1563	0.1064	0.1673	0.1974	0.0946	0.223		0.8688	0.94	1.0091		100	100	100		Amino Acid	Glycine, Serine and Threonine Metabolism
10			N-acetylserine		1.33	1.01	0.76					3.5753e-05	0.0002	0.7266	0.6594	6.1357e-05	0.0008	4.6965e-05	0.0003	3.857e-05	0.0005	0.057	0.1883		0.7965	1.0529	0.7916		100	100	100		Amino Acid	Glycine, Serine and Threonine Metabolism
16			threonine		0.84	0.82	0.98					0.0552	0.0474	0.0375	0.128	0.8332	0.4931	0.0702	0.0589	0.7539	0.5153	0.1268	0.2476		0.8625	0.8782	1.0498		100	100	100		Amino Acid	Glycine, Serine and Threonine Metabolism
17			N-acetylthreonine		1.04	0.88	0.85					0.3195	0.1829	0.0546	0.1651	0.0081	0.0236	0.0235	0.0272	0.0005	0.0031	0.0107	0.1181		0.8691	1.0253	0.9895		100	100	100		Amino Acid	Glycine, Serine and Threonine Metabolism
28		Alanine and Aspartate Metabolism	alanine		0.85	0.89	1.05					0.0023	0.0045	0.012	0.0632	0.3875	0.3318	0.0059	0.0102	0.0324	0.0654	0.0493	0.1883		0.8991	0.8601	1.0142		100	100	100		Amino Acid	Alanine and Aspartate Metabolism
30			N-acetylalanine		1.61	1.13	0.7					2.0137e-05	0.0001	0.1153	0.2523	0.0003	0.0022	5.5319e-05	0.0003	0.9884	0.5827	0.0594	0.1888		0.9087	1.2986	0.8055		100	100	100		Amino Acid	Alanine and Aspartate Metabolism
31			N-methylalanine		0.86	0.88	1.03					0.498	0.2572	0.4485	0.5286	0.9338	0.5257	0.6984	0.3269	0.0047	0.0168	0.9927	0.6107		0.7728	0.7494	0.8762		100	100	100		Amino Acid	Alanine and Aspartate Metabolism
34			aspartate		0.92	1.04	1.13					0.3142	0.1802	0.6783	0.6463	0.1658	0.2011	0.3481	0.1985	0.5089	0.4134	0.8456	0.5705		0.9872	0.8765	0.9509		100	100	100		Amino Acid	Alanine and Aspartate Metabolism
35			N-acetylaspartate (NAA)		0.87	1.04	1.19					0.6144	0.2954	0.7076	0.6521	0.3851	0.3306	0.6731	0.3173	0.0947	0.1359	0.1762	0.2784		1.1394	0.955	1.092		100	100	100		Amino Acid	Alanine and Aspartate Metabolism
38			asparagine		1.03	0.94	0.91					0.761	0.3395	0.309	0.4193	0.1947	0.2253	0.3841	0.2133	0.1907	0.2181	0.0925	0.2207		0.8979	0.9907	0.9602		100	100	100		Amino Acid	Alanine and Aspartate Metabolism
39			N-acetylasparagine		0.82	0.8	0.98					0.0975	0.0729	0.0769	0.1994	0.8924	0.5145	0.1395	0.0983	0.4916	0.4094	0.0995	0.2282		0.8727	0.8895	1.0889		100	100	100		Amino Acid	Alanine and Aspartate Metabolism
41		Glutamate Metabolism	glutamate		1.33	1.24	0.93					0.0061	0.0091	0.0226	0.0938	0.4934	0.3813	0.0147	0.0193	0.1014	0.1429	0.1321	0.2527		1.0282	1.1069	0.8297		100	100	100		Amino Acid	Glutamate Metabolism
42			glutamine		1.02	1.01	0.99					0.761	0.3395	0.9689	0.7343	0.7317	0.4704	0.9292	0.4027	0.0004	0.0028	0.6558	0.4968		0.9376	0.9495	0.9321		100	100	100		Amino Acid	Glutamate Metabolism
44			N-acetylglutamate		0.86	0.87	1.01					0.5699	0.2835	0.5271	0.5732	0.9477	0.5308	0.7778	0.3564	0.0304	0.0621	0.173	0.2784		0.9431	0.9364	1.084		100	100	100		Amino Acid	Glutamate Metabolism
45			N-acetylglutamine		1.01	0.77	0.76					0.5554	0.279	0.1688	0.3087	0.0606	0.0953	0.1461	0.1009	0.5727	0.4448	0.0261	0.1469		0.8266	1.0871	1.0783		100	100	100		Amino Acid	Glutamate Metabolism
50			glutamate, gamma-methyl ester		1	1.03	1.02					0.8699	0.3665	0.8351	0.704	0.7106	0.4623	0.9304	0.4027	0.9831	0.5825	0.4926	0.4331		1.0388	1.0177	1.0129		100	100	100		Amino Acid	Glutamate Metabolism
52			N-acetyl-aspartyl-glutamate (NAAG)		0.87	0.98	1.12					0.6728	0.313	0.9654	0.7343	0.6418	0.4388	0.8716	0.3892	0.2741	0.2782	0.1399	0.2572		1.0232	0.91	1.0426		100	100	100		Amino Acid	Glutamate Metabolism
56			N-methyl-GABA		0.82	1.05	1.27					0.0348	0.0336	0.6544	0.6397	0.0149	0.0355	0.0321	0.0339	0.0627	0.1005	0.4188	0.4014		0.9846	0.7726	0.9366		100	100	100		Amino Acid	Glutamate Metabolism
64		Histidine Metabolism	histidine		1.05	1.01	0.96					0.5249	0.2663	0.939	0.7245	0.5748	0.4149	0.7784	0.3564	0.0763	0.1165	0.7491	0.5404		0.9055	0.9412	0.899		100	100	100		Amino Acid	Histidine Metabolism
65			1-methylhistidine		1.3	0.66	0.51					0.0206	0.0233	0.0019	0.0198	2.4662e-05	0.0004	9.3022e-05	0.0004	0.0001	0.0009	0.0742	0.2051		0.7772	1.5375	1.1792		100	100	100		Amino Acid	Histidine Metabolism
66			3-methylhistidine		1.35	0.82	0.61					0.0366	0.0345	0.2318	0.3605	0.0036	0.0145	0.011	0.0163	0.2702	0.2764	0.641	0.4931		0.8967	1.4683	1.0908		100	100	100		Amino Acid	Histidine Metabolism
73			imidazole propionate		0.44	0.68	1.56					5.2268e-05	0.0002	0.0086	0.0512	0.0116	0.0306	0.0002	0.0008	0.0003	0.0021	0.0745	0.2051		0.9453	0.6077	1.3833		100	100	100		Amino Acid	Histidine Metabolism
75			imidazole lactate		1.58	1.14	0.72					9.6777e-07	1.5648e-05	0.0024	0.0236	0.0002	0.0017	3.8721e-06	5.0059e-05	3.885e-08	7.3331e-06	0.0009	0.0795		0.9	1.2425	0.787		100	100	100		Amino Acid	Histidine Metabolism
76			carnosine		0.89	0.72	0.81					0.2023	0.1261	0.0014	0.0158	0.0161	0.0381	0.0042	0.0077	1.1562e-06	3.1176e-05	0.1901	0.287		0.9112	1.1242	1.267		100	100	100		Amino Acid	Histidine Metabolism
78			N-acetylcarnosine		1.45	0.58	0.4					0.0706	0.0579	0.1371	0.2806	0.0038	0.0151	0.0127	0.0178	0.0051	0.0175	0.0684	0.1995		0.8017	2.0073	1.3831		100	100	100		Amino Acid	Histidine Metabolism
79			anserine		0.79	0.84	1.06					9.057e-06	7.5585e-05	0.0001	0.0032	0.0925	0.1303	2.4769e-05	0.0002	2.3017e-07	2.0525e-05	0.141	0.2572		1.1923	1.1217	1.4179		100	100	100		Amino Acid	Histidine Metabolism
80			histamine		1.31	0.77	0.59					0.1033	0.0763	0.0784	0.2022	0.0031	0.0137	0.0106	0.0158	0.0367	0.0711	0.9224	0.5964		0.9601	1.6372	1.2519		100	100	100		Amino Acid	Histidine Metabolism
81			1-methylhistamine		0.52	0.87	1.68					0.0921	0.0699	0.9426	0.7245	0.1044	0.142	0.1594	0.1079	0.5074	0.4134	0.5036	0.4378		1.7559	1.0474	2.0081		100	100	100		Amino Acid	Histidine Metabolism
82			1-methyl-4-imidazoleacetate		0.43	0.42	0.97					0.0006	0.0016	0.0005	0.0076	0.9081	0.5194	0.0006	0.0017	0.0156	0.0404	0.9875	0.6107		1.0349	1.0679	2.4696		100	100	100		Amino Acid	Histidine Metabolism
84			4-imidazoleacetate		0.42	0.74	1.76					7.1399e-05	0.0003	0.0369	0.128	0.0039	0.0153	0.0003	0.0009	0.3159	0.3068	0.0212	0.1334		1.1735	0.6671	1.5838		100	100	100		Amino Acid	Histidine Metabolism
90		Lysine Metabolism	lysine		0.99	0.87	0.87					0.674	0.313	0.2679	0.3873	0.4791	0.3778	0.5206	0.2632	0.0122	0.0339	0.2944	0.3441		0.844	0.9652	0.9756		100	100	100		Amino Acid	Lysine Metabolism
92			N6-acetyllysine		1.19	0.82	0.69					0.3314	0.1884	0.1225	0.2634	0.0203	0.0439	0.058	0.0506	0.0007	0.0038	0.5089	0.4378		0.8136	1.1743	0.9881		100	100	100		Amino Acid	Lysine Metabolism
97			N6,N6,N6-trimethyllysine		1.04	0.88	0.84					0.9616	0.3927	0.2964	0.4112	0.3177	0.2968	0.4887	0.2508	0.0099	0.0293	0.1617	0.2747		0.8836	1.0534	1.0088		100	100	100		Amino Acid	Lysine Metabolism
99			5-(galactosylhydroxy)-L-lysine		2.24	1.3	0.58					4.4405e-08	2.2976e-06	0.0019	0.0198	3.207e-06	9.7758e-05	1.5356e-07	6.9486e-06	0.0014	0.0068	0.3673	0.3835		0.7041	1.2119	0.5406		100	100	100		Amino Acid	Lysine Metabolism
103			2-oxoadipate		0.7	0.83	1.18					0.0002	0.0006	0.0108	0.059	0.0336	0.0624	0.0006	0.0017	0.0518	0.0901	0.1041	0.2329		1.118	0.9439	1.3489		100	100	100		Amino Acid	Lysine Metabolism
109			pipecolate		0.75	0.78	1.04					9.2751e-05	0.0004	0.0001	0.0032	0.7973	0.4845	0.0001	0.0005	6.3754e-07	2.4256e-05	0.0021	0.0917		0.9299	0.8943	1.1856		100	100	100		Amino Acid	Lysine Metabolism
113			5-aminovalerate		0.48	1.2	2.49					0.0002	0.0008	0.8362	0.704	0.0002	0.0015	0.0002	0.0008	0.0036	0.0142	0.0026	0.0917		2.2706	0.9101	1.8995		100	100	100		Amino Acid	Lysine Metabolism
114			N-trimethyl 5-aminovalerate		1.67	2.22	1.33					0.0001	0.0005	1.6429e-05	0.0011	0.1723	0.2055	3.9615e-05	0.0003	1.4616e-06	3.5908e-05	0.0075	0.0927		1.4937	1.1241	0.673		100	100	100		Amino Acid	Lysine Metabolism
115		Phenylalanine Metabolism	phenylalanine		1.16	1.01	0.87					0.0044	0.0074	0.9216	0.7204	0.0053	0.0181	0.0064	0.0107	0.7071	0.5018	0.0022	0.0917		0.9661	1.1149	0.9601		100	100	100		Amino Acid	Phenylalanine Metabolism
116			N-acetylphenylalanine		1.93	1.19	0.62					0.0003	0.001	0.3266	0.4331	0.0021	0.0099	0.0008	0.0022	0.023	0.0524	0.4738	0.4246		1.1943	1.9297	1.0003		100	100	100		Amino Acid	Phenylalanine Metabolism
120			phenyllactate (PLA)		0.59	0.83	1.41					0.0021	0.0041	0.2367	0.3618	0.0205	0.0439	0.0062	0.0106	0.2179	0.2412	0.9257	0.5964		1.0247	0.7277	1.2405		100	100	100		Amino Acid	Phenylalanine Metabolism
131		Tyrosine Metabolism	tyrosine		0.99	0.92	0.93					0.7722	0.3421	0.2696	0.3877	0.406	0.3418	0.5053	0.2574	0.3955	0.3522	0.1427	0.2582		0.9531	1.0294	1.0416		100	100	100		Amino Acid	Tyrosine Metabolism
142			3-(4-hydroxyphenyl)lactate		0.84	0.94	1.11					0.1418	0.0972	0.6068	0.615	0.317	0.2968	0.3132	0.184	0.6012	0.4562	0.3746	0.3845		1.1132	1	1.1845		100	100	100		Amino Acid	Tyrosine Metabolism
146			phenol sulfate		0.63	0.75	1.2					0.2873	0.1678	0.5775	0.6026	0.5984	0.425	0.5542	0.2776	0.279	0.2816	0.6969	0.5179		1.1831	0.9897	1.5693		100	100	100		Amino Acid	Tyrosine Metabolism
183			N-formylphenylalanine		0.87	1.04	1.19					0.1234	0.0882	0.7752	0.6845	0.0751	0.1121	0.1524	0.1039	0.3042	0.299	0.0026	0.0917		1.3339	1.122	1.2848		100	100	100		Amino Acid	Tyrosine Metabolism
203		Tryptophan Metabolism	tryptophan		1.24	0.96	0.77					0.0008	0.0021	0.5888	0.608	0.0003	0.0022	0.0005	0.0016	4.3782e-05	0.0005	0.0066	0.0917		0.8975	1.1621	0.9396		100	100	100		Amino Acid	Tryptophan Metabolism
210			C-glycosyltryptophan		2.05	0.9	0.44					3.4244e-06	3.8519e-05	0.2603	0.3807	8.2133e-07	4.0994e-05	1.3979e-06	2.7109e-05	0.306	0.3001	0.0993	0.2282		0.4863	1.1116	0.5411		100	100	100		Amino Acid	Tryptophan Metabolism
214			kynurenine		0.97	0.86	0.88					0.7346	0.3311	0.2326	0.3606	0.3807	0.3276	0.4544	0.2363	0.0113	0.0324	0.0702	0.2013		0.938	1.062	1.0953		100	100	100		Amino Acid	Tryptophan Metabolism
220			N-formylanthranilic acid		0.71	1.13	1.58					0.017	0.0203	0.5072	0.5638	0.0048	0.017	0.0112	0.0164	0.8437	0.5424	0.0678	0.1992		1.3693	0.8678	1.2148		100	100	100		Amino Acid	Tryptophan Metabolism
234			indolelactate		0.76	0.68	0.88					0.1166	0.084	0.0183	0.0816	0.3196	0.2974	0.0528	0.0472	1.7236e-06	3.8276e-05	0.0869	0.2141		0.9269	1.0488	1.3725		100	100	100		Amino Acid	Tryptophan Metabolism
247			3-indoxyl sulfate		0.59	0.31	0.53					0.0751	0.0609	0.0003	0.0054	0.0088	0.0245	0.001	0.0024	0.0006	0.0035	0.3607	0.3835		0.5265	0.9895	1.6747		100	100	100		Amino Acid	Tryptophan Metabolism
250		Leucine, Isoleucine and Valine Metabolism	leucine		1.14	1.04	0.91					0.025	0.0264	0.592	0.608	0.0676	0.1035	0.0585	0.0507	0.7258	0.5055	0.0015	0.0917		0.9799	1.0775	0.9453		100	100	100		Amino Acid	Leucine, Isoleucine and Valine Metabolism
251			N-acetylleucine		1.42	1.16	0.82					0.055	0.0474	0.3835	0.4847	0.2456	0.2531	0.1453	0.1009	0.6993	0.4972	0.7079	0.5231		1.002	1.2245	0.8634		100	100	100		Amino Acid	Leucine, Isoleucine and Valine Metabolism
261			isovalerylcarnitine (C5)		1.62	1.43	0.88					0.1793	0.1162	0.1802	0.3185	0.9976	0.5417	0.2952	0.1757	0.0751	0.1153	0.5393	0.452		1.1165	1.2657	0.7834		100	100	100		Amino Acid	Leucine, Isoleucine and Valine Metabolism
268			beta-hydroxyisovalerate		0.94	0.96	1.02					0.3779	0.2084	0.4769	0.5473	0.8591	0.5019	0.6359	0.3029	0.1199	0.1589	0.0794	0.2095		0.9357	0.9191	0.9769		100	100	100		Amino Acid	Leucine, Isoleucine and Valine Metabolism
269			beta-hydroxyisovaleroylcarnitine		0.91	0.93	1.03					0.0317	0.0314	0.1018	0.2348	0.5228	0.3911	0.079	0.0635	0.8963	0.5574	0.9266	0.5964		0.9506	0.9256	1.0219		100	100	100		Amino Acid	Leucine, Isoleucine and Valine Metabolism
284			isoleucine		1.09	1.01	0.93					0.2031	0.1263	0.8541	0.7115	0.2693	0.2665	0.3757	0.209	0.7498	0.5153	0.0514	0.1883		0.9931	1.0728	0.9803		100	100	100		Amino Acid	Leucine, Isoleucine and Valine Metabolism
288			alpha-hydroxyisovalerate		0.63	0.65	1.03					0.0002	0.0006	0.0005	0.0078	0.4944	0.3813	0.0003	0.001	3.5608e-06	7.075e-05	0.145	0.2592		0.7942	0.77	1.2159		100	100	100		Amino Acid	Leucine, Isoleucine and Valine Metabolism
290			2-methylbutyrylcarnitine (C5)		0.97	1.07	1.11					0.7392	0.332	0.8508	0.7112	0.6038	0.4264	0.8659	0.3886	0.1375	0.173	0.4298	0.4073		1.2271	1.1096	1.1441		100	100	100		Amino Acid	Leucine, Isoleucine and Valine Metabolism
292			tiglylcarnitine (C5:1-DC)		0.7	1.07	1.53					0.021	0.0234	0.613	0.62	0.008	0.0235	0.0173	0.022	0.0594	0.0975	0.6868	0.5133		1.2618	0.8259	1.1774		100	100	100		Amino Acid	Leucine, Isoleucine and Valine Metabolism
297			ethylmalonate		0.92	0.75	0.81					0.5375	0.2716	0.1149	0.2523	0.3078	0.2938	0.2673	0.1617	0.7682	0.5201	0.9121	0.5949		0.9176	1.1269	1.2289		100	100	100		Amino Acid	Leucine, Isoleucine and Valine Metabolism
298			methylsuccinate		0.92	0.74	0.8					0.4859	0.2524	0.0159	0.0752	0.0591	0.0938	0.0404	0.0395	0.6841	0.4943	0.5042	0.4378		0.9402	1.1688	1.2755		100	100	100		Amino Acid	Leucine, Isoleucine and Valine Metabolism
304			valine		1.07	1.03	0.96					0.2284	0.1374	0.6742	0.6452	0.4182	0.3455	0.4583	0.2379	0.5091	0.4134	0.0028	0.0917		0.9877	1.0271	0.9623		100	100	100		Amino Acid	Leucine, Isoleucine and Valine Metabolism
310			isobutyrylcarnitine (C4)		0.92	0.95	1.03					0.6625	0.3094	0.8853	0.7139	0.7692	0.4748	0.902	0.3964	0.2299	0.2514	0.3531	0.3804		1.1557	1.1239	1.2166		100	100	100		Amino Acid	Leucine, Isoleucine and Valine Metabolism
312			3-hydroxyisobutyrate		1.05	1.24	1.18					0.8843	0.3696	0.2957	0.4112	0.3634	0.3223	0.5142	0.2614	0.5778	0.4476	0.2263	0.3096		1.2957	1.0972	1.0447		100	100	100		Amino Acid	Leucine, Isoleucine and Valine Metabolism
316		Methionine, Cysteine, SAM and Taurine Metabolism	methionine		1.1	0.9	0.82					0.188	0.1201	0.141	0.2806	0.0117	0.0306	0.0364	0.0368	0.4268	0.3729	0.1715	0.2784		0.8467	1.0357	0.9388		100	100	100		Amino Acid	Methionine, Cysteine, SAM and Taurine Metabolism
317			N-acetylmethionine		1.41	0.92	0.65					0.0206	0.0233	0.7807	0.6845	0.0121	0.0314	0.0224	0.0265	0.9859	0.5825	0.7489	0.5404		0.7075	1.0879	0.772		100	100	100		Amino Acid	Methionine, Cysteine, SAM and Taurine Metabolism
318			N-formylmethionine		0.96	0.93	0.97					0.9883	0.4001	0.6353	0.6331	0.625	0.4341	0.8515	0.3847	0.0029	0.0121	0.007	0.0917		0.8792	0.9076	0.9413		100	100	100		Amino Acid	Methionine, Cysteine, SAM and Taurine Metabolism
320			methionine sulfone		0.76	0.94	1.25					0.0344	0.0334	0.9119	0.7171	0.028	0.055	0.0472	0.0443	1.2871e-07	1.6196e-05	0.4468	0.4145		0.9802	0.7866	1.0404		100	100	100		Amino Acid	Methionine, Cysteine, SAM and Taurine Metabolism
321			methionine sulfoxide		0.8	0.97	1.2					0.0307	0.031	0.5672	0.5938	0.0875	0.1264	0.0736	0.0609	0.112	0.1534	0.0039	0.0917		1.2668	1.052	1.3124		100	100	100		Amino Acid	Methionine, Cysteine, SAM and Taurine Metabolism
322			N-acetylmethionine sulfoxide		0.99	1.03	1.04					0.9624	0.3927	0.9236	0.7204	0.9611	0.5351	0.9952	0.4209	0.1564	0.1888	0.023	0.1416		0.9518	0.9146	0.9247		100	100	100		Amino Acid	Methionine, Cysteine, SAM and Taurine Metabolism
327			S-adenosylmethionine (SAM)		1.55	1.05	0.68					0.0027	0.0052	0.6589	0.6397	0.0063	0.0206	0.0052	0.0092	0.0251	0.055	0.445	0.4145		0.7968	1.1757	0.7593		100	100	100		Amino Acid	Methionine, Cysteine, SAM and Taurine Metabolism
328			S-adenosylhomocysteine (SAH)		0.53	0.89	1.67					6.8067e-06	6.0722e-05	0.3398	0.4444	2.7236e-05	0.0005	1.2071e-05	0.0001	0.0018	0.0085	0.0152	0.1223		1.1488	0.6862	1.286		100	100	100		Amino Acid	Methionine, Cysteine, SAM and Taurine Metabolism
334			cysteine		1.32	0.84	0.63					0.0798	0.0629	0.2236	0.3555	0.0077	0.0229	0.0239	0.0274	0.8637	0.547	0.1429	0.2582		0.6486	1.0231	0.7736		100	100	100		Amino Acid	Methionine, Cysteine, SAM and Taurine Metabolism
336			S-methylcysteine		0.67	0.49	0.73					0.095	0.0715	0.0084	0.0511	0.2054	0.2323	0.0263	0.0293	0.823	0.5396	0.652	0.4965		0.6213	0.8522	1.2743		100	100	100		Amino Acid	Methionine, Cysteine, SAM and Taurine Metabolism
345			hypotaurine		1.38	0.63	0.45					0.0234	0.0253	0.0034	0.0309	4.3915e-05	0.0007	0.0002	0.0006	0.6976	0.4969	0.1322	0.2527		0.4375	0.963	0.6991		100	100	100		Amino Acid	Methionine, Cysteine, SAM and Taurine Metabolism
346			taurine		0.99	0.98	0.99					0.55	0.2768	0.3667	0.4706	0.7522	0.4736	0.6454	0.3069	0.0376	0.072	0.3853	0.3892		0.9826	0.9876	0.9983		100	100	100		Amino Acid	Methionine, Cysteine, SAM and Taurine Metabolism
347			N-acetyltaurine		1.86	1.16	0.62					0.0005	0.0015	0.7734	0.6845	0.0009	0.0049	0.0008	0.0021	0.0026	0.0112	0.0115	0.1181		1.4837	2.3841	1.2812		100	100	100		Amino Acid	Methionine, Cysteine, SAM and Taurine Metabolism
349			taurocyamine		2.26	1.55	0.69					4.3044e-05	0.0002	0.0079	0.0496	0.0099	0.0269	0.0002	0.0007	0.0012	0.0065	0.426	0.4057		0.8201	1.1916	0.5275		100	100	100		Amino Acid	Methionine, Cysteine, SAM and Taurine Metabolism
351			3-sulfo-L-alanine		1	0.96	0.96					0.7252	0.3286	0.7248	0.659	0.4851	0.3805	0.7757	0.3563	0.0081	0.0248	0.0279	0.1504		1.0765	1.1232	1.1236		100	100	100		Amino Acid	Methionine, Cysteine, SAM and Taurine Metabolism
353		Urea cycle; Arginine and Proline Metabolism	arginine		1.04	0.87	0.83					0.8499	0.3628	0.2608	0.3807	0.1947	0.2253	0.3624	0.2033	0.276	0.2793	0.1734	0.2784		0.8381	1.0105	0.968		100	100	100		Amino Acid	Urea cycle; Arginine and Proline Metabolism
354			argininosuccinate		0.81	0.63	0.77					0.4211	0.2246	0.1032	0.2356	0.3702	0.3234	0.2504	0.1542	0.1368	0.1727	0.3154	0.356		0.6883	0.8882	1.0901		100	100	100		Amino Acid	Urea cycle; Arginine and Proline Metabolism
355			urea		0.75	0.89	1.19					0.0112	0.0147	0.2768	0.3949	0.0885	0.1273	0.0336	0.0351	0.08	0.1207	0.7721	0.547		1.1189	0.9426	1.2553		100	100	100		Amino Acid	Urea cycle; Arginine and Proline Metabolism
357			ornithine		0.92	0.94	1.02					0.6352	0.301	0.7184	0.6557	0.9084	0.5194	0.8802	0.3905	0.7918	0.5291	0.5326	0.4485		0.8801	0.8596	0.9351		100	100	100		Amino Acid	Urea cycle; Arginine and Proline Metabolism
360			2-oxoarginine*		1.77	0.97	0.55					0.0058	0.0088	0.509	0.5638	0.0017	0.0084	0.0037	0.007	0.0049	0.0173	0.4707	0.4246		0.6478	1.185	0.6708		100	100	100		Amino Acid	Urea cycle; Arginine and Proline Metabolism
361			citrulline		0.81	0.83	1.02					0.0017	0.0038	0.0035	0.031	0.7073	0.461	0.003	0.0062	0.0441	0.0807	0.7652	0.5451		0.9001	0.8802	1.0875		100	100	100		Amino Acid	Urea cycle; Arginine and Proline Metabolism
364			proline		0.94	0.91	0.96					0.4572	0.2385	0.1818	0.3193	0.5284	0.3934	0.3942	0.2171	0.5391	0.4276	0.0982	0.2282		0.8803	0.9154	0.9688		100	100	100		Amino Acid	Urea cycle; Arginine and Proline Metabolism
367			dimethylarginine (SDMA + ADMA)		1.15	0.79	0.69					0.3952	0.215	0.0885	0.2189	0.0181	0.04	0.0496	0.0458	0.0001	0.0011	0.5765	0.4666		0.731	1.0614	0.9232		100	100	100		Amino Acid	Urea cycle; Arginine and Proline Metabolism
368			N-acetylarginine		1	0.81	0.81					0.7826	0.3449	0.0205	0.0888	0.0343	0.0632	0.0391	0.0388	0.0155	0.0404	0.2987	0.3457		0.8711	1.0763	1.0785		100	100	100		Amino Acid	Urea cycle; Arginine and Proline Metabolism
371			N-delta-acetylornithine		1.04	1.05	1.01					0.6305	0.2998	0.5451	0.5821	0.8994	0.5168	0.8088	0.3684	0.2218	0.2442	0.8927	0.5861		0.9276	0.9178	0.8822		100	100	100		Amino Acid	Urea cycle; Arginine and Proline Metabolism
376			trans-4-hydroxyproline		0.74	0.94	1.27					0.0012	0.0028	0.1703	0.3092	0.0169	0.0391	0.0037	0.007	0.001	0.0052	0.0072	0.0917		0.8896	0.699	0.9466		100	100	100		Amino Acid	Urea cycle; Arginine and Proline Metabolism
384			argininate*		0.6	0.75	1.24					0.0094	0.0129	0.1146	0.2523	0.1916	0.2239	0.0298	0.0322	0.4422	0.3828	0.0852	0.2138		0.9763	0.7896	1.3053		100	100	100		Amino Acid	Urea cycle; Arginine and Proline Metabolism
387		Creatine Metabolism	guanidinoacetate		0.8	0.91	1.14					0.0179	0.021	0.2873	0.4033	0.1296	0.167	0.0526	0.0472	0.5929	0.4543	0.1407	0.2572		0.9041	0.7952	0.9907		100	100	100		Amino Acid	Creatine Metabolism
388			creatine		1	0.99	0.99					0.6821	0.3157	0.1989	0.3379	0.3657	0.3232	0.4071	0.221	0.636	0.4708	0.1671	0.2784		0.9865	0.9965	1.0012		100	100	100		Amino Acid	Creatine Metabolism
389			creatinine		1.04	1	0.95					0.1702	0.1115	0.9016	0.716	0.1388	0.1758	0.2513	0.1544	0.0398	0.0756	0.4428	0.4145		0.9839	1.0313	0.9872		100	100	100		Amino Acid	Creatine Metabolism
395		Polyamine Metabolism	putrescine		4.69	1.43	0.31					1.9507e-07	5.6074e-06	0.088	0.2188	1.543e-06	6.7386e-05	4.0471e-07	1.3734e-05	9.5071e-05	0.0009	0.1995	0.2889		0.4853	1.5855	0.3382		100	100	100		Amino Acid	Polyamine Metabolism
397			spermidine		2.2	1.26	0.57					8.9278e-05	0.0004	0.2448	0.3652	0.0007	0.0039	0.0002	0.0008	0.006	0.0199	0.1347	0.2551		0.5871	1.026	0.4674		100	100	100		Amino Acid	Polyamine Metabolism
405			5-methylthioadenosine (MTA)		1.32	1.05	0.8					0.0158	0.0195	0.6547	0.6397	0.0368	0.0656	0.0342	0.0355	0.0117	0.0329	0.4606	0.4218		0.7864	0.9861	0.7481		100	100	100		Amino Acid	Polyamine Metabolism
413		Guanidino and Acetamido Metabolism	1-methylguanidine		0.7	0.95	1.36					0.0011	0.0027	0.4839	0.5513	0.0041	0.0156	0.0024	0.005	0.0073	0.023	0.0385	0.166		1.0059	0.7423	1.0596		100	100	100		Amino Acid	Guanidino and Acetamido Metabolism
414			4-guanidinobutanoate		0.82	0.93	1.13					0.0344	0.0334	0.4235	0.512	0.1456	0.181	0.0919	0.0709	0.4716	0.401	0.6088	0.4796		1.0253	0.9049	1.1032		100	100	100		Amino Acid	Guanidino and Acetamido Metabolism
417		Glutathione Metabolism	glutathione, reduced (GSH)		0.95	0.86	0.9					0.6039	0.2947	0.2344	0.3615	0.4857	0.3805	0.4762	0.2458	0.4558	0.3896	0.5621	0.4652		0.8079	0.8976	0.9423		100	100	100		Amino Acid	Glutathione Metabolism
418			glutathione, oxidized (GSSG)		0.9	0.89	0.99					0.1352	0.0937	0.0906	0.223	0.8157	0.4905	0.1776	0.1177	0.3158	0.3068	0.0555	0.1883		0.8725	0.8817	0.9835		100	100	100		Amino Acid	Glutathione Metabolism
420			cysteine-glutathione disulfide		1.01	0.97	0.97					0.9282	0.3848	0.9019	0.716	0.8311	0.493	0.9764	0.4142	0.7271	0.5055	0.0798	0.2095		1.0123	1.0479	1.0387		100	100	100		Amino Acid	Glutathione Metabolism
426			5-oxoproline		1.03	0.99	0.97					0.6141	0.2954	0.9232	0.7204	0.5494	0.4024	0.8064	0.368	0.247	0.2619	0.5083	0.4378		0.9721	1.0046	0.9783		100	100	100		Amino Acid	Glutathione Metabolism
429			2-hydroxybutyrate/2-hydroxyisobutyrate		0.93	0.94	1.01					0.3885	0.2134	0.4237	0.512	0.9481	0.5308	0.6203	0.2979	0.0131	0.0358	0.1454	0.2592		1.1762	1.1641	1.2507		100	100	100		Amino Acid	Glutathione Metabolism
434			4-hydroxy-nonenal-glutathione		1.13	0.86	0.76					0.3955	0.215	0.4071	0.5009	0.1074	0.1437	0.2592	0.1578	0.3536	0.3296	0.8127	0.5597		0.8138	1.0642	0.9442		100	100	100		Amino Acid	Glutathione Metabolism
445	Peptide	Gamma-glutamyl Amino Acid	gamma-glutamylleucine		0.87	0.88	1.01					0.1895	0.1205	0.1862	0.3243	0.9911	0.5417	0.3082	0.1819	0.8126	0.5372	0.234	0.3146		0.9108	0.9025	1.0341		100	100	100		Peptide	Gamma-glutamyl Amino Acid
596		Dipeptide	glycylisoleucine		1.1	0.87	0.8					0.5273	0.2669	0.8608	0.7122	0.4226	0.3474	0.6907	0.3239	0.338	0.3189	0.5806	0.4666		0.7756	0.974	0.8887		100	100	100		Peptide	Dipeptide
597			glycylleucine		1.35	1.02	0.76					0.1709	0.1116	0.6823	0.6467	0.32	0.2974	0.3567	0.2011	0.4979	0.4131	0.4629	0.4218		0.7838	1.037	0.7676		100	100	100		Peptide	Dipeptide
607			glycylvaline		1.3	1.13	0.86					0.0759	0.061	0.362	0.4658	0.3394	0.3072	0.1938	0.1256	0.0651	0.1029	0.9924	0.6107		0.8534	0.9877	0.7578		100	100	100		Peptide	Dipeptide
631			isoleucylglycine		1.11	0.92	0.84					0.3369	0.1903	0.763	0.6821	0.5022	0.3841	0.6046	0.2947	0.3879	0.3495	0.8735	0.5792		0.7305	0.874	0.7907		100	100	100		Peptide	Dipeptide
649			leucylglycine		0.48	0.61	1.27					0.7558	0.3383	0.9261	0.7212	0.8269	0.493	0.9482	0.4093	0.5036	0.4134	0.5894	0.4677		0.9691	0.7648	1.5917		100	100	100		Peptide	Dipeptide
696			phenylalanylalanine		1.3	1.05	0.81					0.2071	0.1282	0.6978	0.6468	0.3678	0.3232	0.4185	0.2246	0.4129	0.3631	0.4681	0.4238		0.7222	0.8964	0.687		100	100	100		Peptide	Dipeptide
700			phenylalanylglycine		2.58	1.23	0.48					1.2753e-05	9.979e-05	0.1152	0.2523	0.0002	0.0015	3.3851e-05	0.0002	0.0577	0.096	0.031	0.1548		0.7401	1.5544	0.6028		100	100	100		Peptide	Dipeptide
718			prolylglycine		1.87	1.4	0.75					7.2463e-06	6.2489e-05	0.0017	0.0184	0.0046	0.0167	2.9337e-05	0.0002	0.0169	0.0422	0.0545	0.1883		0.8084	1.0827	0.5775		100	100	100		Peptide	Dipeptide
799			valylglycine		1.55	1.17	0.75					0.1134	0.0822	0.4869	0.5531	0.3415	0.3075	0.2684	0.1619	0.3299	0.3169	0.4847	0.431		0.6534	0.8674	0.5587		100	100	100		Peptide	Dipeptide
875		Acetylated Peptides	phenylacetylglycine		0.18	0.21	1.15					0.0266	0.0278	0.0448	0.1435	0.7793	0.4784	0.0518	0.047	0.7701	0.5201	0.5943	0.4701		1.1187	0.9707	5.339		100	100	100		Peptide	Acetylated Peptides
900	Carbohydrate	Glycolysis, Gluconeogenesis, and Pyruvate Metabolism	1,5-anhydroglucitol (1,5-AG)		1.04	1.12	1.08					0.7377	0.3319	0.1279	0.2685	0.2205	0.2428	0.2647	0.1604	0.0014	0.007	0.174	0.2784		1.0631	0.9832	0.9451		100	100	100		Carbohydrate	Glycolysis, Gluconeogenesis, and Pyruvate Metabolism
903			glucose		1.22	1.16	0.95					0.0311	0.0312	0.0982	0.2308	0.5292	0.3934	0.077	0.063	0.4792	0.4027	0.6789	0.5113		0.9634	1.0154	0.8293		100	100	100		Carbohydrate	Glycolysis, Gluconeogenesis, and Pyruvate Metabolism
904			glucose 6-phosphate		0.28	1.09	3.94					0.4268	0.2272	0.704	0.65	0.6724	0.4509	0.7193	0.3338	0.2443	0.2605	0.5161	0.4397		3.3077	0.8391	3.0365		100	100	100		Carbohydrate	Glycolysis, Gluconeogenesis, and Pyruvate Metabolism
907			fructose-6-phosphate		0.23	1.26	5.54					0.3111	0.179	0.4917	0.5545	0.7337	0.4704	0.5744	0.2837	0.2621	0.2733	0.6895	0.5144		4.2053	0.7592	3.3317		100	100	100		Carbohydrate	Glycolysis, Gluconeogenesis, and Pyruvate Metabolism
910			fructose 1,6-diphosphate/glucose 1,6-diphosphate/myo-inositol diphosphates		0.61	0.71	1.16					0.0954	0.0715	0.1485	0.2871	0.7948	0.4837	0.1904	0.124	0.0697	0.1088	0.2641	0.3279		0.7591	0.6542	1.0645		100	100	100		Carbohydrate	Glycolysis, Gluconeogenesis, and Pyruvate Metabolism
916			2-phosphoglycerate		2.27	1.68	0.74					0.0047	0.0077	0.1254	0.2662	0.0938	0.1316	0.0155	0.02	0.0466	0.0842	0.0861	0.2141		0.6742	0.9131	0.4017		100	100	100		Carbohydrate	Glycolysis, Gluconeogenesis, and Pyruvate Metabolism
917			3-phosphoglycerate		2.15	1.66	0.77					0.0165	0.0198	0.1696	0.309	0.21	0.2359	0.05	0.0458	0.0711	0.1104	0.1767	0.2784		0.9101	1.1833	0.5495		100	100	100		Carbohydrate	Glycolysis, Gluconeogenesis, and Pyruvate Metabolism
918			phosphoenolpyruvate (PEP)		2.59	1.83	0.71					0.0044	0.0074	0.186	0.3243	0.0583	0.093	0.0142	0.0192	0.0248	0.055	0.0492	0.1883		0.7209	1.0222	0.3945		100	100	100		Carbohydrate	Glycolysis, Gluconeogenesis, and Pyruvate Metabolism
919			pyruvate		3.97	1.74	0.44					0.0002	0.0008	0.2064	0.3436	0.0024	0.0115	0.0007	0.0018	0.3244	0.314	0.0304	0.1548		0.8513	1.9398	0.4888		100	100	100		Carbohydrate	Glycolysis, Gluconeogenesis, and Pyruvate Metabolism
920			lactate		1.21	1.07	0.88					0.0366	0.0345	0.4878	0.5531	0.1279	0.1655	0.0935	0.0717	0.5289	0.4215	0.7772	0.5477		0.9902	1.1203	0.9229		100	100	100		Carbohydrate	Glycolysis, Gluconeogenesis, and Pyruvate Metabolism
923			glycerate		1.33	1.12	0.85					0.0542	0.0472	0.3756	0.4794	0.2483	0.2544	0.1437	0.1003	0.8768	0.5526	0.7766	0.5477		0.8851	1.0449	0.7872		100	100	100		Carbohydrate	Glycolysis, Gluconeogenesis, and Pyruvate Metabolism
926		Pentose Phosphate Pathway	6-phosphogluconate		1.88	1.37	0.73					0.0058	0.0088	0.238	0.3618	0.0573	0.0919	0.0181	0.0226	0.1292	0.1654	0.0512	0.1883		0.8213	1.1238	0.5978		100	100	100		Carbohydrate	Pentose Phosphate Pathway
929			ribose 1-phosphate		1	0.97	0.97					0.8743	0.3672	0.8265	0.7021	0.7065	0.461	0.9281	0.4027	0.9351	0.5668	0.3251	0.3639		0.9058	0.9341	0.933		100	100	100		Carbohydrate	Pentose Phosphate Pathway
931			sedoheptulose-7-phosphate		1.18	1.13	0.96					0.164	0.109	0.322	0.4294	0.6609	0.4458	0.3475	0.1985	0.3721	0.3393	0.5112	0.4384		1.0421	1.0883	0.9186		100	100	100		Carbohydrate	Pentose Phosphate Pathway
933			ribulose/xylulose 5-phosphate		1.08	0.94	0.87					0.2921	0.1694	0.5784	0.6026	0.6053	0.4264	0.5607	0.2799	0.2799	0.2817	0.1755	0.2784		0.9685	1.1185	1.034		100	100	100		Carbohydrate	Pentose Phosphate Pathway
937		Pentose Metabolism	ribose		1.74	1.18	0.68					0.0015	0.0035	0.2126	0.3487	0.0168	0.0391	0.0046	0.0083	0.7774	0.5213	0.1998	0.2889		0.8724	1.2879	0.7391		100	100	100		Carbohydrate	Pentose Metabolism
938			ribitol		0.87	0.95	1.08					0.0276	0.0285	0.4123	0.5047	0.1236	0.1605	0.0746	0.0613	0.0232	0.0525	0.0004	0.0707		0.9404	0.8682	0.9936		100	100	100		Carbohydrate	Pentose Metabolism
939			ribonate		1.26	1.21	0.96					0.0076	0.0109	0.0237	0.095	0.5494	0.4024	0.0174	0.022	0.0103	0.0303	0.7468	0.5404		0.9502	0.9894	0.7849		100	100	100		Carbohydrate	Pentose Metabolism
960			arabitol/xylitol		0.54	0.69	1.27					0.0039	0.0067	0.0376	0.128	0.2421	0.2531	0.0118	0.017	0.6626	0.4857	0.1653	0.2783		0.9797	0.7736	1.4265		100	100	100		Carbohydrate	Pentose Metabolism
961			ribulose/xylulose		1.44	1.24	0.86					0.0081	0.0116	0.1289	0.2688	0.1501	0.1854	0.0261	0.0293	0.0628	0.1005	0.1892	0.287		0.9647	1.1239	0.7788		100	100	100		Carbohydrate	Pentose Metabolism
962			arabonate/xylonate		0.58	0.52	0.89					0.0098	0.0131	0.0024	0.0236	0.4623	0.3688	0.0057	0.0099	0.6329	0.4703	0.2936	0.3441		0.8764	0.9823	1.6868		100	100	100		Carbohydrate	Pentose Metabolism
964			ribulonate/xylulonate*		1.05	0.97	0.92					0.8285	0.356	0.7754	0.6845	0.6171	0.431	0.8771	0.3904	0.5621	0.4384	0.618	0.483		0.9119	0.9874	0.9432		100	100	100		Carbohydrate	Pentose Metabolism
965		Glycogen Metabolism	maltohexaose		1.16	1.25	1.07					0.0426	0.0394	0.0048	0.0394	0.259	0.2593	0.0145	0.0193	1.0968e-06	3.1176e-05	0.0666	0.1973		1.2928	1.2086	1.0375		100	100	100		Carbohydrate	Glycogen Metabolism
968			maltotetraose		1.17	1.14	0.97					0.4041	0.2185	0.3083	0.4193	0.8454	0.4964	0.5444	0.2742	0.7375	0.509	0.1113	0.2382		0.933	0.9599	0.817		100	100	100		Carbohydrate	Glycogen Metabolism
970			maltotriose		1.26	1.29	1.03					0.27	0.1587	0.0958	0.2276	0.5274	0.3934	0.2281	0.1437	0.0004	0.0025	0.2808	0.3349		1.2656	1.2322	0.9817		100	100	100		Carbohydrate	Glycogen Metabolism
973			maltose		1.15	1.14	0.99					0.1354	0.0937	0.1255	0.2662	0.9639	0.5351	0.2138	0.1357	3.4009e-06	7.075e-05	0.2779	0.3349		1.3549	1.3624	1.1876		100	100	100		Carbohydrate	Glycogen Metabolism
1013		Fructose, Mannose and Galactose Metabolism	fructose		0.19	0.3	1.58					0.0004	0.0012	0.0009	0.0107	0.657	0.444	0.0006	0.0018	0.0524	0.0907	0.1518	0.2658		0.602	0.3805	2.0043		100	100	100		Carbohydrate	Fructose, Mannose and Galactose Metabolism
1018			mannitol/sorbitol		0.96	0.89	0.92					0.5679	0.2831	0.0402	0.1324	0.1125	0.1478	0.0967	0.0736	0.0051	0.0175	0.6421	0.4931		1.0452	1.1396	1.181		100	100	100		Carbohydrate	Fructose, Mannose and Galactose Metabolism
1019			mannose		0.33	0.77	2.36					0.1855	0.1191	0.4111	0.5045	0.5904	0.4228	0.3961	0.2171	0.077	0.1168	0.803	0.5559		1.1973	0.5063	1.5485		100	100	100		Carbohydrate	Fructose, Mannose and Galactose Metabolism
1020			mannose-6-phosphate		0.24	1.31	5.5					0.3494	0.1961	0.7956	0.6893	0.4919	0.3813	0.6146	0.2965	0.2425	0.2605	0.5295	0.4482		4.5399	0.8252	3.4668		100	100	100		Carbohydrate	Fructose, Mannose and Galactose Metabolism
1029			galactitol (dulcitol)		0.71	0.92	1.3					0.0002	0.0006	0.2225	0.3555	0.0014	0.007	0.0004	0.0013	0.021	0.0486	0.4074	0.3982		1.2344	0.9482	1.3426		100	100	100		Carbohydrate	Fructose, Mannose and Galactose Metabolism
1038			galactonate		1.47	0.81	0.55					0.0062	0.0093	0.204	0.343	0.0006	0.0034	0.0016	0.0038	0.8862	0.5532	0.8426	0.5705		0.5764	1.0467	0.7119		100	100	100		Carbohydrate	Fructose, Mannose and Galactose Metabolism
1043		Nucleotide Sugar	UDP-glucose		0.74	0.98	1.33					0.1018	0.0757	0.6855	0.6467	0.1998	0.2296	0.2208	0.1397	0.4116	0.3631	0.1815	0.2814		1.3789	1.0351	1.4047		100	100	100		Carbohydrate	Nucleotide Sugar
1047			UDP-galactose		2.25	1.21	0.54					0.0142	0.0178	0.496	0.5563	0.0514	0.0857	0.0356	0.0364	0.7229	0.5054	0.8196	0.5621		0.7806	1.4521	0.6449		100	100	100		Carbohydrate	Nucleotide Sugar
1048			UDP-glucuronate		1.51	0.87	0.58					0.0071	0.0104	0.247	0.367	0.0008	0.0044	0.0022	0.0047	0.5786	0.4476	0.1835	0.2826		0.711	1.2311	0.8173		100	100	100		Carbohydrate	Nucleotide Sugar
1054			UDP-N-acetylglucosamine/galactosamine		1.36	0.95	0.7					0.0215	0.0236	0.4965	0.5563	0.0058	0.0196	0.014	0.0192	0.0014	0.0068	0.1142	0.2404		0.7245	1.03	0.7588		100	100	100		Carbohydrate	Nucleotide Sugar
1066		Aminosugar Metabolism	glucuronate		0.5	0.5	1.01					0.0009	0.0023	0.001	0.0124	0.9307	0.5253	0.0011	0.0027	0.266	0.2743	0.4743	0.4246		0.8033	0.7944	1.5917		100	100	100		Carbohydrate	Aminosugar Metabolism
1070			N-acetylglucosamine 6-phosphate		1.21	0.78	0.64					0.182	0.1174	0.0917	0.2234	0.007	0.0218	0.0223	0.0264	0.004	0.0151	0.0566	0.1883		0.9311	1.4495	1.1978		100	100	100		Carbohydrate	Aminosugar Metabolism
1071			N-acetyl-glucosamine 1-phosphate		0.92	0.58	0.64					0.8602	0.3642	0.0061	0.0441	0.0044	0.0162	0.0068	0.0113	0.0001	0.0012	0.0204	0.1334		0.4877	0.767	0.834		100	100	100		Carbohydrate	Aminosugar Metabolism
1077			N-acetylneuraminate		1.24	1.02	0.82					0.0032	0.0057	0.6594	0.6397	0.0073	0.0224	0.0061	0.0105	7.8041e-06	0.0001	0.083	0.2138		0.9339	1.1356	0.9151		100	100	100		Carbohydrate	Aminosugar Metabolism
1089			erythronate*		1.57	1.07	0.68					5.9987e-05	0.0003	0.4696	0.5441	0.0002	0.0017	0.0001	0.0005	0.0039	0.0151	0.0247	0.1438		0.7371	1.0845	0.6891		100	100	100		Carbohydrate	Aminosugar Metabolism
1091			N-acetylglucosamine/N-acetylgalactosamine		1.42	0.96	0.68					0.0058	0.0088	0.78	0.6845	0.0034	0.0141	0.0057	0.01	0.0263	0.0564	0.3487	0.3798		0.8111	1.2007	0.8454		100	100	100		Carbohydrate	Aminosugar Metabolism
1092		Advanced Glycation End-product	N6-carboxymethyllysine		0.82	0.83	1.01					0.0214	0.0236	0.0448	0.1435	0.6935	0.4581	0.0451	0.0436	0.0062	0.0201	0.2432	0.3197		1.0054	0.999	1.2142		100	100	100		Carbohydrate	Advanced Glycation End-product
1096	Energy	TCA Cycle	citrate		0.71	0.79	1.11					0.2169	0.1327	0.2183	0.3532	0.9967	0.5417	0.3555	0.2011	0.6682	0.4874	0.9764	0.6066		1.0824	0.9757	1.3736		100	100	100		Energy	TCA Cycle
1098			aconitate [cis or trans]		0.73	0.75	1.03					0.1901	0.1205	0.1554	0.2965	0.9008	0.5168	0.2808	0.1686	0.913	0.5596	0.9657	0.6013		0.9908	0.9644	1.3242		100	100	100		Energy	TCA Cycle
1100			isocitrate		2.77	1.65	0.59					9.0236e-05	0.0004	0.024	0.0954	0.008	0.0235	0.0003	0.0011	0.0156	0.0404	0.0825	0.2138		0.7347	1.2372	0.4461		100	100	100		Energy	TCA Cycle
1101			isocitric lactone		0.83	0.87	1.05					0.0795	0.0629	0.1792	0.318	0.6334	0.4365	0.1804	0.1186	0.9114	0.5596	0.2513	0.3204		1.0081	0.9626	1.1555		100	100	100		Energy	TCA Cycle
1102			alpha-ketoglutarate		1.2	1.09	0.91					0.3271	0.1868	0.5646	0.5936	0.6754	0.4521	0.6039	0.2947	0.0265	0.0565	0.1289	0.2502		0.8144	0.8991	0.7473		100	100	100		Energy	TCA Cycle
1104			succinylcarnitine (C4-DC)		0.85	0.77	0.91					0.0542	0.0472	0.0061	0.0441	0.2569	0.2593	0.0184	0.0228	0.839	0.5418	0.1151	0.2404		0.9829	1.08	1.2744		100	100	100		Energy	TCA Cycle
1105			succinate		0.68	0.87	1.28					0.0011	0.0027	0.1067	0.2414	0.0268	0.0538	0.0038	0.007	0.2367	0.256	0.0715	0.2027		1.2755	1.0001	1.4721		100	100	100		Energy	TCA Cycle
1106			fumarate		0.81	0.71	0.88					0.2147	0.132	0.0373	0.128	0.3229	0.2984	0.1037	0.078	0.55	0.4316	0.6099	0.4796		0.8252	0.9369	1.161		100	100	100		Energy	TCA Cycle
1107			malate		0.87	0.75	0.87					0.5115	0.2621	0.0943	0.225	0.2763	0.2719	0.2262	0.1428	0.5328	0.4234	0.4312	0.4073		0.8058	0.9308	1.0689		100	100	100		Energy	TCA Cycle
1112			tricarballylate		0.5	0.76	1.51					0.0021	0.0041	0.2025	0.3427	0.0249	0.0509	0.0065	0.0108	0.7758	0.5211	0.1613	0.2747		0.8842	0.5838	1.1667		100	100	100		Energy	TCA Cycle
1117			2-methylcitrate/homocitrate		0.63	0.73	1.16					0.0139	0.0175	0.0358	0.1267	0.616	0.431	0.0309	0.0331	0.1218	0.1602	0.2495	0.3202		1.0463	0.9052	1.4286		100	100	100		Energy	TCA Cycle
1119		Oxidative Phosphorylation	acetylphosphate		0.91	1.17	1.28					0.8449	0.3619	0.8114	0.6979	0.6651	0.4477	0.9067	0.397	0.056	0.0944	0.6537	0.4965		1.067	0.8351	0.9147		100	100	100		Energy	Oxidative Phosphorylation
1121			phosphate		0.98	0.95	0.97					0.6351	0.301	0.2066	0.3436	0.4129	0.3443	0.4274	0.228	0.5943	0.4543	0.3402	0.3735		0.9864	1.0178	1.0391		100	100	100		Energy	Oxidative Phosphorylation
1123	Lipid	Fatty Acid Synthesis	malonylcarnitine		1.02	1.01	0.99					0.8008	0.3506	0.8832	0.7139	0.9159	0.5212	0.9671	0.4128	0.4431	0.3828	0.3544	0.3804		1.0449	1.0574	1.038		100	100	100		Lipid	Fatty Acid Synthesis
1124			malonate		0.21	0.26	1.24					0.0028	0.0053	0.0096	0.0553	0.5187	0.3897	0.0063	0.0106	0.4561	0.3896	0.27	0.332		1.1155	0.9021	4.3001		100	100	100		Lipid	Fatty Acid Synthesis
1125			2-methylmalonylcarnitine (C4-DC)		0.85	1.02	1.2					0.2389	0.1434	0.8191	0.702	0.1664	0.2012	0.3203	0.1874	0.1034	0.1451	0.7943	0.5538		1.0391	0.865	1.0171		100	100	100		Lipid	Fatty Acid Synthesis
1147		Medium Chain Fatty Acid	5-dodecenoate (12:1n7)		1.05	0.79	0.75					0.8535	0.3638	0.1429	0.2806	0.1044	0.142	0.1979	0.1279	0.0847	0.1259	0.8292	0.5651		0.9037	1.202	1.1491		100	100	100		Lipid	Medium Chain Fatty Acid
1150		Long Chain Fatty Acid	myristoleate (14:1n5)		1.18	0.94	0.8					0.1352	0.0937	0.4003	0.4964	0.0293	0.0569	0.0796	0.0635	0.0354	0.0688	0.0622	0.1908		1.0149	1.2754	1.0823		100	100	100		Lipid	Long Chain Fatty Acid
1154			palmitate (16:0)		1.15	1.07	0.93					0.011	0.0145	0.1586	0.2969	0.1598	0.1952	0.0347	0.0359	0.0048	0.017	0.1901	0.287		0.996	1.0747	0.9341		100	100	100		Lipid	Long Chain Fatty Acid
1155			palmitoleate (16:1n7)		1.3	0.97	0.75					0.0194	0.0224	0.7823	0.6845	0.0115	0.0306	0.0211	0.0254	0.5924	0.4543	0.8434	0.5705		0.9655	1.2861	0.9907		100	100	100		Lipid	Long Chain Fatty Acid
1157			margarate (17:0)		1.01	0.98	0.97					0.9436	0.3893	0.6828	0.6467	0.6323	0.4365	0.8703	0.3892	0.03	0.0616	0.1917	0.2872		1.0046	1.0386	1.0303		100	100	100		Lipid	Long Chain Fatty Acid
1158			10-heptadecenoate (17:1n7)		1.22	1.05	0.86					0.0318	0.0314	0.5228	0.5711	0.1021	0.141	0.0793	0.0635	0.04	0.0756	0.4891	0.433		1.1119	1.2951	1.0595		100	100	100		Lipid	Long Chain Fatty Acid
1162			oleate/vaccenate (18:1)		1.27	1.21	0.95					0.0049	0.0078	0.017	0.0786	0.5157	0.3897	0.0114	0.0166	0.0979	0.1396	0.1708	0.2784		1.1251	1.1886	0.9333		100	100	100		Lipid	Long Chain Fatty Acid
1169			nonadecanoate (19:0)		0.9	0.98	1.09					0.118	0.0848	0.9106	0.7171	0.1426	0.1779	0.212	0.1351	1.5219e-06	3.5908e-05	0.8652	0.5757		1.0485	0.9646	1.0676		100	100	100		Lipid	Long Chain Fatty Acid
1170			10-nonadecenoate (19:1n9)		1.1	1.05	0.95					0.4045	0.2185	0.5552	0.5864	0.8014	0.4853	0.683	0.3208	0.0687	0.1076	0.1237	0.2476		1.0448	1.0966	0.9945		100	100	100		Lipid	Long Chain Fatty Acid
1173			arachidate (20:0)		0.99	1.01	1.02					0.8939	0.373	0.7923	0.6876	0.6922	0.4581	0.9189	0.4003	0.0353	0.0688	0.3682	0.3835		0.9958	0.9809	0.9874		100	100	100		Lipid	Long Chain Fatty Acid
1176			eicosenoate (20:1)		0.78	0.84	1.08					0.0333	0.0328	0.2705	0.3878	0.2357	0.2487	0.0945	0.0723	0.0002	0.0016	0.2009	0.2889		0.9792	0.9096	1.1712		100	100	100		Lipid	Long Chain Fatty Acid
1181			erucate (22:1n9)		0.67	0.77	1.15					0.0003	0.0008	0.0088	0.052	0.07	0.1063	0.0009	0.0024	3.8049e-06	7.182e-05	0.9811	0.6086		0.8036	0.6969	1.0386		100	100	100		Lipid	Long Chain Fatty Acid
1184			nervonate (24:1n9)*		1.04	0.86	0.82					0.6821	0.3157	0.1718	0.3106	0.0856	0.1241	0.1873	0.1225	0.2992	0.2957	0.5261	0.4466		0.8377	1.0163	0.9775		100	100	100		Lipid	Long Chain Fatty Acid
1188		Polyunsaturated Fatty Acid (n3 and n6)	hexadecadienoate (16:2n6)		0.94	0.9	0.96					0.564	0.2817	0.3025	0.4161	0.6371	0.4381	0.5736	0.2837	0.1982	0.2234	0.1093	0.2366		1.0666	1.1056	1.1792		100	100	100		Lipid	Polyunsaturated Fatty Acid (n3 and n6)
1189			hexadecatrienoate (16:3n3)		1.02	1.02	0.99					0.8208	0.3537	0.9489	0.7259	0.8708	0.5062	0.972	0.413	0.9599	0.5743	0.334	0.3706		1.0056	1.0124	0.9887		100	100	100		Lipid	Polyunsaturated Fatty Acid (n3 and n6)
1192			stearidonate (18:4n3)		0.94	0.85	0.9					0.6376	0.3015	0.1466	0.2856	0.3061	0.2937	0.3181	0.1866	0.0197	0.0473	0.1376	0.2564		0.8937	0.9951	1.0567		100	100	100		Lipid	Polyunsaturated Fatty Acid (n3 and n6)
1193			eicosapentaenoate (EPA; 20:5n3)		1.21	0.86	0.7					0.1538	0.1036	0.1871	0.3248	0.0128	0.0326	0.0398	0.0391	0.2273	0.2494	0.0733	0.2051		0.942	1.3373	1.1007		100	100	100		Lipid	Polyunsaturated Fatty Acid (n3 and n6)
1194			docosapentaenoate (n3 DPA; 22:5n3)		1.13	1	0.88					0.7003	0.3218	0.9338	0.7243	0.6404	0.4387	0.8787	0.3904	4.6745e-06	8.0213e-05	0.1251	0.2476		1.1274	1.2825	1.1302		100	100	100		Lipid	Polyunsaturated Fatty Acid (n3 and n6)
1195			docosahexaenoate (DHA; 22:6n3)		1.2	0.98	0.82					0.0197	0.0225	0.8825	0.7139	0.0149	0.0355	0.0248	0.0281	0.5977	0.4555	0.0333	0.1548		0.9495	1.1607	0.9672		100	100	100		Lipid	Polyunsaturated Fatty Acid (n3 and n6)
1199			nisinate (24:6n3)		0.89	0.76	0.85					0.4315	0.2287	0.1575	0.2969	0.5012	0.3841	0.3525	0.2002	0.0003	0.0019	0.5056	0.4378		0.7922	0.9335	1.049		100	100	100		Lipid	Polyunsaturated Fatty Acid (n3 and n6)
1200			linoleate (18:2n6)		1.09	1	0.92					0.251	0.1493	0.967	0.7343	0.267	0.2658	0.4186	0.2246	0.0535	0.0914	0.2222	0.3072		1.0242	1.1095	1.0217		100	100	100		Lipid	Polyunsaturated Fatty Acid (n3 and n6)
1202			linolenate [alpha or gamma; (18:3n3 or 6)]		1.09	0.9	0.82					0.3454	0.1942	0.1408	0.2806	0.025	0.0509	0.0706	0.0589	0.8396	0.5418	0.0516	0.1883		0.9261	1.1238	1.0328		100	100	100		Lipid	Polyunsaturated Fatty Acid (n3 and n6)
1204			dihomo-linolenate (20:3n3 or n6)		1.01	0.93	0.92					0.9406	0.3887	0.3956	0.4931	0.4366	0.3562	0.6322	0.3019	7.4639e-07	2.5616e-05	0.3143	0.3558		0.9344	1.0151	1.0017		100	100	100		Lipid	Polyunsaturated Fatty Acid (n3 and n6)
1205			arachidonate (20:4n6)		1.27	1.01	0.8					0.0104	0.0138	0.8639	0.7122	0.0144	0.035	0.0173	0.022	0.0545	0.0928	0.2817	0.3349		0.9772	1.2268	0.9661		100	100	100		Lipid	Polyunsaturated Fatty Acid (n3 and n6)
1206			adrenate (22:4n6)		1.25	1.34	1.07					0.1423	0.0972	0.0316	0.1162	0.4053	0.3418	0.0853	0.0668	2.5916e-05	0.0003	0.0124	0.1192		1.2309	1.1556	0.9215		100	100	100		Lipid	Polyunsaturated Fatty Acid (n3 and n6)
1207			docosapentaenoate (n6 DPA; 22:5n6)		1.3	1.3	1					0.0891	0.0682	0.0573	0.172	0.8048	0.4865	0.1125	0.0832	0.0022	0.0099	0.3675	0.3835		1.1227	1.125	0.866		100	100	100		Lipid	Polyunsaturated Fatty Acid (n3 and n6)
1208			docosadienoate (22:2n6)		0.99	0.88	0.88					0.8616	0.3642	0.4727	0.5463	0.3759	0.3259	0.6327	0.3019	2.5678e-05	0.0003	0.2655	0.3279		0.8088	0.9158	0.9219		100	100	100		Lipid	Polyunsaturated Fatty Acid (n3 and n6)
1209			dihomo-linoleate (20:2n6)		1.1	0.93	0.85					0.4411	0.2329	0.5941	0.608	0.2037	0.2319	0.4272	0.228	0.0041	0.0153	0.2003	0.2889		0.9037	1.0651	0.9678		100	100	100		Lipid	Polyunsaturated Fatty Acid (n3 and n6)
1211			mead acid (20:3n9)		1.45	1.44	1					0.0425	0.0394	0.0154	0.0743	0.5905	0.4228	0.0354	0.0364	0.0131	0.0358	0.173	0.2784		1.243	1.2454	0.8607		100	100	100		Lipid	Polyunsaturated Fatty Acid (n3 and n6)
1269		Fatty Acid, Branched	17-methylstearate (i19:0)		1.04	1.06	1.02					0.6606	0.309	0.44	0.5225	0.7336	0.4704	0.7317	0.339	0.0031	0.0131	0.8033	0.5559		1.06	1.0391	1.0016		100	100	100		Lipid	Fatty Acid, Branched
1279		Fatty Acid, Dicarboxylate	glutarate (C5-DC)		0.6	0.87	1.46					2.0789e-05	0.0001	0.0547	0.1651	0.0006	0.0036	6.7611e-05	0.0003	0.1207	0.1594	0.0149	0.1222		1.3521	0.9287	1.5481		100	100	100		Lipid	Fatty Acid, Dicarboxylate
1282			3-methylglutarate/2-methylglutarate		1.08	1.05	0.97					0.6198	0.2971	0.8767	0.7139	0.7319	0.4704	0.8743	0.3898	0.0336	0.0672	0.38	0.3863		1.087	1.1235	1.04		100	100	100		Lipid	Fatty Acid, Dicarboxylate
1283			2-hydroxyglutarate		0.99	0.73	0.74					0.8808	0.3693	0.0391	0.1309	0.0515	0.0857	0.0697	0.0587	0.7173	0.5047	0.9414	0.5999		0.9257	1.2538	1.2616		100	100	100		Lipid	Fatty Acid, Dicarboxylate
1285			adipate (C6-DC)		1.76	0.61	0.35					0.1375	0.0949	0.0759	0.199	0.0041	0.0156	0.0137	0.0189	0.1324	0.1683	0.3087	0.3505		0.8159	2.3614	1.3454		100	100	100		Lipid	Fatty Acid, Dicarboxylate
1287			2-hydroxyadipate		0.5	0.58	1.17					4.7105e-07	9.8152e-06	6.2074e-06	0.0006	0.0542	0.0887	1.1608e-06	2.4242e-05	0.9233	0.564	0.3744	0.3845		1.0803	0.9237	1.858		100	100	100		Lipid	Fatty Acid, Dicarboxylate
1291			maleate		0.71	0.99	1.4					0.0038	0.0066	0.7111	0.6528	0.0076	0.0229	0.007	0.0115	0.2002	0.225	0.0884	0.2162		1.2369	0.883	1.2499		100	100	100		Lipid	Fatty Acid, Dicarboxylate
1292			pimelate (C7-DC)		0.57	1.02	1.78					4.7936e-05	0.0002	0.6754	0.6452	9.2845e-05	0.001	6.7393e-05	0.0003	6.4252e-07	2.4256e-05	0.0866	0.2141		1.7112	0.9622	1.6767		100	100	100		Lipid	Fatty Acid, Dicarboxylate
1298			azelate (C9-DC)		0.57	0.87	1.53					0.0003	0.0009	0.1394	0.2806	0.005	0.0176	0.001	0.0024	0.3361	0.3189	0.0623	0.1908		1.2243	0.8023	1.4138		100	100	100		Lipid	Fatty Acid, Dicarboxylate
1300			sebacate (C10-DC)		0.34	0.59	1.74					0.0058	0.0088	0.0938	0.225	0.1521	0.1871	0.0189	0.0232	0.7814	0.523	0.4244	0.4057		1.2908	0.742	2.1972		100	100	100		Lipid	Fatty Acid, Dicarboxylate
1301			undecanedioate (C11-DC)		0.72	0.84	1.17					0.0639	0.0537	0.4555	0.5329	0.2283	0.2447	0.1623	0.1086	0.238	0.2568	0.1805	0.2814		1.005	0.8607	1.1955		100	100	100		Lipid	Fatty Acid, Dicarboxylate
1339		Fatty Acid, Amide	oleamide		1.3	3.07	2.36					0.3908	0.2142	0.0212	0.0889	0.1042	0.142	0.0584	0.0507	0.1565	0.1888	0.3722	0.3845		2.5248	1.0721	0.8231		100	100	100		Lipid	Fatty Acid, Amide
1346		Fatty Acid, Amino	2-aminoheptanoate		0.73	1.04	1.41					0.0553	0.0474	0.8666	0.7129	0.0407	0.071	0.0738	0.0609	0.9682	0.5761	0.5651	0.4666		1.3118	0.9309	1.2671		100	100	100		Lipid	Fatty Acid, Amino
1363		Fatty Acid Metabolism (also BCAA Metabolism)	butyrylcarnitine (C4)		0.33	0.49	1.49					1.6197e-06	2.3279e-05	0.0001	0.0032	0.0088	0.0245	5.8963e-06	7.2765e-05	0.106	0.1476	0.1003	0.2282		1.0836	0.7271	2.2077		100	100	100		Lipid	Fatty Acid Metabolism (also BCAA Metabolism)
1366			propionylcarnitine (C3)		0.97	1.13	1.17					0.9185	0.382	0.2086	0.3458	0.2443	0.2531	0.3667	0.2053	0.0163	0.0412	0.377	0.3847		1.1378	0.9765	1.0068		100	100	100		Lipid	Fatty Acid Metabolism (also BCAA Metabolism)
1369			methylmalonate (MMA)		0.53	0.57	1.07					3.8472e-05	0.0002	0.0001	0.0032	0.4492	0.3625	6.7722e-05	0.0003	0.5494	0.4316	0.1055	0.2346		1.0517	0.9809	1.8536		100	100	100		Lipid	Fatty Acid Metabolism (also BCAA Metabolism)
1390		Fatty Acid Metabolism(Acyl Carnitine)	acetylcarnitine (C2)		0.89	0.9	1.01					0.0271	0.0281	0.035	0.1257	0.8904	0.5145	0.0466	0.0443	0.178	0.2055	0.3034	0.3485		0.9699	0.961	1.0788		100	100	100		Lipid	Fatty Acid Metabolism(Acyl Carnitine)
1392			3-hydroxybutyrylcarnitine (1)		0.7	0.49	0.71					0.153	0.1033	0.012	0.0632	0.1778	0.2113	0.0374	0.0376	0.1194	0.1589	0.9612	0.601		0.8154	1.151	1.6503		100	100	100		Lipid	Fatty Acid Metabolism(Acyl Carnitine)
1393			3-hydroxybutyrylcarnitine (2)		0.45	0.46	1.03					0.0004	0.0013	0.0007	0.01	0.7668	0.4741	0.0006	0.0018	0.4819	0.4034	0.6316	0.4904		0.9635	0.9321	2.0838		100	100	100		Lipid	Fatty Acid Metabolism(Acyl Carnitine)
1395			hexanoylcarnitine (C6)		0.82	0.95	1.15					0.4533	0.2374	0.97	0.7343	0.4318	0.3533	0.6656	0.3154	0.4801	0.4027	0.2276	0.3098		1.1102	0.9625	1.1702		100	100	100		Lipid	Fatty Acid Metabolism(Acyl Carnitine)
1396			octanoylcarnitine (C8)		1.01	0.98	0.97					0.6275	0.299	0.7795	0.6845	0.8359	0.4931	0.8837	0.3913	0.6917	0.4958	0.3033	0.3485		1.004	1.0338	1.0263		100	100	100		Lipid	Fatty Acid Metabolism(Acyl Carnitine)
1398			decanoylcarnitine (C10)		0.98	1.08	1.11					0.6134	0.2954	0.4925	0.5545	0.853	0.5	0.7689	0.3538	0.8239	0.5396	0.1614	0.2747		1.3265	1.1992	1.2296		100	100	100		Lipid	Fatty Acid Metabolism(Acyl Carnitine)
1400			5-dodecenoylcarnitine (C12:1)		1.28	1.36	1.06					0.1971	0.1237	0.1422	0.2806	0.8409	0.4946	0.2711	0.1632	0.6152	0.4627	0.2233	0.3075		1.3828	1.3018	1.02		100	100	100		Lipid	Fatty Acid Metabolism(Acyl Carnitine)
1401			cis-4-decenoylcarnitine (C10:1)		1.21	1.35	1.12					0.2012	0.1257	0.1273	0.2685	0.7798	0.4784	0.2557	0.156	0.7638	0.5201	0.1167	0.2407		1.4048	1.2535	1.0371		100	100	100		Lipid	Fatty Acid Metabolism(Acyl Carnitine)
1402			laurylcarnitine (C12)		1.04	1.64	1.58					0.5199	0.2647	0.0116	0.0621	0.0393	0.069	0.0281	0.0306	0.3648	0.3342	0.2418	0.3197		1.6144	1.0243	0.984		100	100	100		Lipid	Fatty Acid Metabolism(Acyl Carnitine)
1403			myristoylcarnitine (C14)		1	1.57	1.57					0.6125	0.2954	0.0066	0.046	0.0175	0.0394	0.0142	0.0192	0.2116	0.2364	0.175	0.2784		1.5589	0.9927	0.9942		100	100	100		Lipid	Fatty Acid Metabolism(Acyl Carnitine)
1405			palmitoylcarnitine (C16)		0.81	0.87	1.08					0.2133	0.1314	0.4542	0.5328	0.5985	0.425	0.4427	0.2337	0.1545	0.1875	0.0578	0.1883		1.0433	0.9681	1.1962		100	100	100		Lipid	Fatty Acid Metabolism(Acyl Carnitine)
1406			palmitoleoylcarnitine (C16:1)*		1.28	1.07	0.84					0.1634	0.1089	0.6888	0.6467	0.3037	0.2923	0.3417	0.1974	0.7666	0.5201	0.2281	0.3098		1.1157	1.3256	1.0381		100	100	100		Lipid	Fatty Acid Metabolism(Acyl Carnitine)
1407			stearoylcarnitine (C18)		0.72	0.92	1.29					0.0336	0.0328	0.8522	0.7112	0.0474	0.0812	0.0613	0.0525	0.2709	0.2764	0.0068	0.0917		1.2224	0.9502	1.326		100	100	100		Lipid	Fatty Acid Metabolism(Acyl Carnitine)
1408			linoleoylcarnitine (C18:2)*		1.03	0.81	0.79					0.7648	0.34	0.1219	0.2634	0.0723	0.1094	0.1481	0.1021	0.1187	0.1589	0.0193	0.131		0.9273	1.1707	1.1414		100	100	100		Lipid	Fatty Acid Metabolism(Acyl Carnitine)
1409			linolenoylcarnitine (C18:3)*		1.21	0.73	0.61					0.2916	0.1694	0.0469	0.1493	0.0061	0.0204	0.0181	0.0226	0.0155	0.0404	0.0097	0.1161		0.7147	1.1812	0.9756		100	100	100		Lipid	Fatty Acid Metabolism(Acyl Carnitine)
1411			oleoylcarnitine (C18:1)		1.1	0.99	0.91					0.4484	0.2358	0.8894	0.7148	0.3728	0.3248	0.6203	0.2979	0.4356	0.3798	0.1311	0.2527		1.0057	1.1091	1.0127		100	100	100		Lipid	Fatty Acid Metabolism(Acyl Carnitine)
1413			myristoleoylcarnitine (C14:1)*		1.27	1.79	1.42					0.1239	0.0883	0.0072	0.0489	0.1404	0.1764	0.0233	0.0271	0.3401	0.3202	0.2864	0.3368		1.649	1.1648	0.9203		100	100	100		Lipid	Fatty Acid Metabolism(Acyl Carnitine)
1422			octadecenedioylcarnitine (C18:1-DC)*		0.66	0.94	1.42					0.1266	0.0897	0.9728	0.7343	0.1341	0.1716	0.2138	0.1357	0.9452	0.5683	0.225	0.3088		1.2121	0.8529	1.2841		100	100	100		Lipid	Fatty Acid Metabolism(Acyl Carnitine)
1423			arachidoylcarnitine (C20)*		0.37	0.32	0.86					0.0012	0.0028	0.0005	0.0076	0.6279	0.4344	0.0009	0.0022	0.0068	0.0218	0.0195	0.131		0.8574	1.0018	2.6905		100	100	100		Lipid	Fatty Acid Metabolism(Acyl Carnitine)
1424			arachidonoylcarnitine (C20:4)		2.2	1.59	0.72					0.0003	0.0009	0.0258	0.1019	0.0271	0.054	0.0011	0.0026	0.1244	0.1623	0.1104	0.2377		1.0298	1.4301	0.6496		100	100	100		Lipid	Fatty Acid Metabolism(Acyl Carnitine)
1425			adrenoylcarnitine (C22:4)*		1.3	1.08	0.83					0.1644	0.1091	0.6425	0.6376	0.3349	0.3057	0.3512	0.1999	0.0462	0.0842	0.1941	0.2889		1.0651	1.2847	0.9894		100	100	100		Lipid	Fatty Acid Metabolism(Acyl Carnitine)
1427			dihomo-linolenoylcarnitine (20:3n3 or 6)*		1.1	0.83	0.75					0.5965	0.2928	0.2623	0.3818	0.1111	0.1465	0.2527	0.1549	0.5048	0.4134	0.0639	0.1922		0.9099	1.2126	1.1023		100	100	100		Lipid	Fatty Acid Metabolism(Acyl Carnitine)
1428			dihomo-linoleoylcarnitine (C20:2)*		0.23	0.18	0.81					4.9727e-06	5.146e-05	1.106e-06	0.0003	0.2478	0.2544	1.9504e-06	3.1913e-05	0.0465	0.0842	0.0053	0.0917		0.7451	0.9234	4.0516		100	100	100		Lipid	Fatty Acid Metabolism(Acyl Carnitine)
1429			eicosenoylcarnitine (C20:1)*		0.25	0.27	1.08					4.2183e-05	0.0002	0.0001	0.0032	0.5544	0.4047	6.6629e-05	0.0003	0.0037	0.0147	0.1008	0.2282		0.9699	0.8967	3.5866		100	100	100		Lipid	Fatty Acid Metabolism(Acyl Carnitine)
1433			docosapentaenoylcarnitine (C22:5n3)*		1.3	1.02	0.79					0.3774	0.2084	0.9737	0.7343	0.3608	0.3207	0.5741	0.2837	0.2461	0.2617	0.0183	0.131		1.1202	1.4254	1.0951		100	100	100		Lipid	Fatty Acid Metabolism(Acyl Carnitine)
1434			docosahexaenoylcarnitine (C22:6)*		1.77	1.54	0.87					0.0194	0.0224	0.1559	0.2965	0.26	0.2595	0.0576	0.0506	0.033	0.0662	0.076	0.2051		1.0837	1.2411	0.7017		100	100	100		Lipid	Fatty Acid Metabolism(Acyl Carnitine)
1437			margaroylcarnitine (C17)*		0.81	0.91	1.13					0.228	0.1374	0.7906	0.6874	0.3376	0.3072	0.4342	0.2311	0.2579	0.2704	0.0193	0.131		1.1592	1.0225	1.2698		100	100	100		Lipid	Fatty Acid Metabolism(Acyl Carnitine)
1441			pentadecanoylcarnitine (C15)*		0.67	0.8	1.19					0.0199	0.0227	0.2041	0.343	0.2053	0.2323	0.0597	0.0514	0.1197	0.1589	0.021	0.1334		1.1379	0.9535	1.424		100	100	100		Lipid	Fatty Acid Metabolism(Acyl Carnitine)
1444			3-Hydroxyhexadecanoylcarnitine		0.54	1.02	1.89					0.0028	0.0052	0.6148	0.6205	0.0011	0.0059	0.002	0.0045	0.0082	0.0251	0.2575	0.323		1.3365	0.7076	1.3156		100	100	100		Lipid	Fatty Acid Metabolism(Acyl Carnitine)
1446		Carnitine Metabolism	deoxycarnitine		1.01	0.84	0.83					0.8737	0.3672	0.0174	0.0792	0.0129	0.0326	0.0215	0.0257	0.0034	0.014	0.8457	0.5705		0.8319	1.0077	0.9929		100	100	100		Lipid	Carnitine Metabolism
1447			carnitine		1.36	1.14	0.84					2.8503e-06	3.5114e-05	0.004	0.0338	0.0005	0.0034	1.143e-05	0.0001	0.0062	0.0201	0.8689	0.5772		0.8562	1.0202	0.7482		100	100	100		Lipid	Carnitine Metabolism
1452		Ketone Bodies	3-hydroxybutyrate (BHBA)		0.96	0.5	0.52					0.8178	0.3537	0.2269	0.3563	0.1571	0.1926	0.3037	0.1796	0.0409	0.0765	0.4489	0.415		0.8579	1.6452	1.7183		100	100	100		Lipid	Ketone Bodies
1468		Fatty Acid, Monohydroxy	2-hydroxyheptanoate*		0.85	1.03	1.21					0.0448	0.041	0.6978	0.6468	0.0217	0.0456	0.0454	0.0436	0.0415	0.0768	0.035	0.1566		1.2705	1.0463	1.231		100	100	100		Lipid	Fatty Acid, Monohydroxy
1483			3-hydroxyhexanoate		0.75	0.81	1.08					0.0786	0.0628	0.1381	0.2806	0.7445	0.4704	0.164	0.1094	0.9385	0.5669	0.3217	0.3621		1.1333	1.0492	1.4024		100	100	100		Lipid	Fatty Acid, Monohydroxy
1484			3-hydroxyoctanoate		0.65	0.97	1.48					0.0364	0.0345	0.8246	0.7021	0.0547	0.0889	0.0686	0.0581	0.3573	0.3314	0.5879	0.4677		1.4834	0.9995	1.527		100	100	100		Lipid	Fatty Acid, Monohydroxy
1485			3-hydroxydecanoate		0.79	1.21	1.54					0.0903	0.0687	0.0977	0.2308	0.0034	0.0141	0.0116	0.0168	0.0765	0.1165	0.0612	0.1908		1.2583	0.8168	1.0368		100	100	100		Lipid	Fatty Acid, Monohydroxy
1486			3-hydroxyoleate*		0.82	1.1	1.34					0.2202	0.134	0.5665	0.5938	0.0842	0.1226	0.1987	0.128	0.0935	0.1347	0.1509	0.2653		1.2519	0.9342	1.1367		100	100	100		Lipid	Fatty Acid, Monohydroxy
1488			3-hydroxylaurate		0.67	1.15	1.7					9.1881e-05	0.0004	0.0357	0.1267	3.2516e-06	9.7758e-05	1.0076e-05	0.0001	0.0002	0.0015	0.0459	0.1844		1.3282	0.7796	1.1574		100	100	100		Lipid	Fatty Acid, Monohydroxy
1491			3-hydroxypalmitate		0.79	0.92	1.16					0.0161	0.0196	0.3618	0.4658	0.0891	0.1275	0.0453	0.0436	0.0377	0.072	0.8767	0.5804		1.1043	0.9491	1.1983		100	100	100		Lipid	Fatty Acid, Monohydroxy
1504			13-HODE + 9-HODE		0.91	1.04	1.15					0.579	0.2858	0.5875	0.608	0.2814	0.2762	0.5463	0.2742	0.1244	0.1623	0.3388	0.3735		1.2449	1.0817	1.1941		100	100	100		Lipid	Fatty Acid, Monohydroxy
1507			14-HDoHE/17-HDoHE		0.64	1.23	1.93					0.0334	0.0328	0.2348	0.3615	0.0033	0.0141	0.0102	0.0153	0.6956	0.4969	0.5302	0.4482		1.6029	0.8322	1.306		100	100	100		Lipid	Fatty Acid, Monohydroxy
1528		Fatty Acid, Dihydroxy	12,13-DiHOME		0.65	0.98	1.5					0.0248	0.0263	0.7222	0.6579	0.0482	0.0821	0.0512	0.0466	0.2531	0.2669	0.1207	0.2463		1.6093	1.0738	1.6422		100	100	100		Lipid	Fatty Acid, Dihydroxy
1529			9,10-DiHOME		0.85	1.14	1.33					0.4595	0.2392	0.6723	0.6452	0.2541	0.2588	0.4996	0.255	0.1287	0.1652	0.4873	0.4323		1.5128	1.1346	1.3291		100	100	100		Lipid	Fatty Acid, Dihydroxy
1537		Fatty Acid, Oxidized	4-hydroxy-2-nonenal		0.79	0.95	1.21					0.0667	0.0551	0.6863	0.6467	0.135	0.1722	0.146	0.1009	0.0647	0.1026	0.4572	0.4208		1.2806	1.0608	1.3443		100	100	100		Lipid	Fatty Acid, Oxidized
1607		Eicosanoid	12-HETE		1.2	0.99	0.82					0.0864	0.0668	0.9517	0.7269	0.0776	0.1149	0.1323	0.0943	0.1934	0.2199	0.3765	0.3847		1.0661	1.3004	1.0806		100	100	100		Lipid	Eicosanoid
1609			15-HETE		1.02	1.09	1.06					0.9585	0.3927	0.6575	0.6397	0.6951	0.4582	0.8849	0.3913	0.1467	0.181	0.0578	0.1883		1.2699	1.1957	1.1671		100	100	100		Lipid	Eicosanoid
1613			12-HHTrE		1.01	1.07	1.06					0.9473	0.3897	0.4636	0.5398	0.5035	0.3841	0.7109	0.331	0.6529	0.4805	0.1363	0.2557		1.1714	1.1035	1.0931		100	100	100		Lipid	Eicosanoid
1620		Endocannabinoid	oleoyl ethanolamide		1.05	0.8	0.76					0.6468	0.3042	0.0169	0.0786	0.007	0.0218	0.0146	0.0193	0.7949	0.5299	0.0128	0.1192		0.7948	1.0525	0.9988		100	100	100		Lipid	Endocannabinoid
1623			palmitoyl ethanolamide		1.19	0.87	0.73					0.08	0.0629	0.198	0.3377	0.0066	0.0213	0.0211	0.0254	0.1484	0.1819	0.7541	0.5404		0.8371	1.142	0.9588		100	100	100		Lipid	Endocannabinoid
1624			stearoyl ethanolamide		1.3	1.26	0.97					0.0274	0.0284	0.0489	0.1526	0.7558	0.4741	0.0549	0.0489	0.7193	0.5047	0.4923	0.4331		1.0966	1.1284	0.8678		100	100	100		Lipid	Endocannabinoid
1632			N-oleoyltaurine		1.37	0.99	0.72					0.0304	0.0309	0.753	0.6782	0.0544	0.0887	0.0612	0.0525	0.5058	0.4134	0.5798	0.4666		1.1154	1.542	1.1232		100	100	100		Lipid	Endocannabinoid
1633			N-stearoyltaurine		0.84	0.72	0.85					0.3968	0.2152	0.0372	0.128	0.1687	0.2026	0.1003	0.0756	0.0255	0.0552	0.2566	0.3229		0.9542	1.1205	1.3281		100	100	100		Lipid	Endocannabinoid
1634			N-palmitoyltaurine		1.28	1.01	0.78					0.0593	0.0501	0.8609	0.7122	0.0811	0.1186	0.1102	0.082	0.753	0.5153	0.3404	0.3735		1.0291	1.3145	1.0232		100	100	100		Lipid	Endocannabinoid
1638			linoleoyl ethanolamide		1.04	0.74	0.71					0.7953	0.3487	0.0392	0.1309	0.0241	0.0496	0.046	0.044	0.264	0.2743	0.3689	0.3835		0.8033	1.1289	1.0845		100	100	100		Lipid	Endocannabinoid
1653		Inositol Metabolism	myo-inositol		0.83	0.83	1					0.012	0.0155	0.0078	0.0496	0.819	0.4917	0.0133	0.0186	0.0046	0.0166	0.1191	0.2443		0.8787	0.8796	1.0639		100	100	100		Lipid	Inositol Metabolism
1654			chiro-inositol		0.62	0.64	1.04					0.0019	0.0039	0.0033	0.0301	0.7612	0.4741	0.0031	0.0062	0.1438	0.1779	0.0755	0.2051		0.8573	0.8267	1.3429		100	100	100		Lipid	Inositol Metabolism
1662			inositol 1-phosphate (I1P)		0.71	0.63	0.88					0.0475	0.0429	0.0102	0.0574	0.4183	0.3455	0.027	0.0298	0.0119	0.0333	0.7673	0.5456		0.9536	1.0861	1.5231		100	100	100		Lipid	Inositol Metabolism
1682		Phospholipid Metabolism	choline		0.81	0.86	1.06					0.0259	0.0272	0.0737	0.1954	0.5713	0.4133	0.0617	0.0526	0.5001	0.4134	0.5168	0.4397		0.9401	0.8887	1.0978		100	100	100		Lipid	Phospholipid Metabolism
1683			choline phosphate		0.81	0.84	1.04					0.0171	0.0204	0.0537	0.1642	0.5432	0.4012	0.0413	0.0402	0.0601	0.0982	0.548	0.4565		0.8844	0.8518	1.0523		100	100	100		Lipid	Phospholipid Metabolism
1684			cytidine 5'-diphosphocholine		1.13	1.14	1.01					0.103	0.0763	0.085	0.2123	0.9123	0.5208	0.1515	0.1036	0.8448	0.5424	0.6279	0.4898		0.9922	0.9827	0.8691		100	100	100		Lipid	Phospholipid Metabolism
1686			glycerophosphorylcholine (GPC)		1.61	1.25	0.78					4.9321e-07	9.8152e-06	0.0007	0.0092	0.0002	0.002	2.0641e-06	3.1913e-05	0.9785	0.5808	0.0525	0.1883		1.044	1.3459	0.8361		100	100	100		Lipid	Phospholipid Metabolism
1688			phosphoethanolamine		1.44	0.96	0.67					3.2578e-05	0.0002	0.5159	0.5687	1.2497e-05	0.0003	1.9013e-05	0.0002	0.0004	0.0025	0.136	0.2557		0.7984	1.1971	0.8288		100	100	100		Lipid	Phospholipid Metabolism
1689			cytidine-5'-diphosphoethanolamine		0.9	0.71	0.8					0.2206	0.134	0.0003	0.0055	0.0028	0.0128	0.0008	0.0021	5.9969e-05	0.0006	0.0705	0.2013		0.7525	0.9453	1.0535		100	100	100		Lipid	Phospholipid Metabolism
1690			glycerophosphoethanolamine		1.21	1.05	0.86					0.003	0.0055	0.3182	0.4254	0.0207	0.0442	0.0085	0.0133	0.8848	0.5532	0.0058	0.0917		1.0419	1.205	0.9927		100	100	100		Lipid	Phospholipid Metabolism
1692			glycerophosphoinositol*		0.6	0.7	1.16					0.0051	0.008	0.04	0.1324	0.2869	0.28	0.0151	0.0197	0.6764	0.492	0.8543	0.5723		0.9086	0.7826	1.2965		100	100	100		Lipid	Phospholipid Metabolism
1693			trimethylamine N-oxide		0.37	0.47	1.26					0.0017	0.0037	0.0058	0.0437	0.5122	0.389	0.0036	0.007	0.0005	0.0031	0.6949	0.5175		0.9328	0.7411	1.9792		100	100	100		Lipid	Phospholipid Metabolism
1711		Phosphatidylcholine (PC)	1-myristoyl-2-palmitoyl-GPC (14:0/16:0)		0.92	1.05	1.14					0.1584	0.1064	0.4058	0.5006	0.0357	0.0646	0.096	0.0732	0.006	0.0199	0.3805	0.3863		1.1246	0.9822	1.0685		100	100	100		Lipid	Phosphatidylcholine (PC)
1715			1-myristoyl-2-arachidonoyl-GPC (14:0/20:4)*		1.12	0.96	0.86					0.1017	0.0757	0.5269	0.5732	0.0321	0.0606	0.0796	0.0635	3.9751e-07	2.0525e-05	0.6849	0.5133		0.7955	0.93	0.8299		100	100	100		Lipid	Phosphatidylcholine (PC)
1725			1,2-dipalmitoyl-GPC (16:0/16:0)		1.08	1.06	0.98					0.0641	0.0537	0.1545	0.2961	0.6132	0.431	0.1485	0.1021	0.0221	0.0508	0.6541	0.4965		1.0893	1.1108	1.0289		100	100	100		Lipid	Phosphatidylcholine (PC)
1726			1-palmitoyl-2-palmitoleoyl-GPC (16:0/16:1)*		1.02	1.07	1.05					0.6214	0.2971	0.1372	0.2806	0.2989	0.2885	0.3022	0.1791	0.0019	0.0089	0.8249	0.5632		1.1112	1.0583	1.0351		100	100	100		Lipid	Phosphatidylcholine (PC)
1727			1-palmitoyl-2-stearoyl-GPC (16:0/18:0)		1.3	0.99	0.76					0.0006	0.0017	0.883	0.7139	0.0005	0.0032	0.0006	0.0018	0.0005	0.0031	0.2466	0.3202		0.9566	1.2553	0.9631		100	100	100		Lipid	Phosphatidylcholine (PC)
1729			1-palmitoyl-2-oleoyl-GPC (16:0/18:1)		1.1	1.05	0.95					0.0021	0.0041	0.0607	0.1726	0.0899	0.1278	0.0071	0.0116	0.0484	0.086	0.0213	0.1334		1.0111	1.0592	0.9618		100	100	100		Lipid	Phosphatidylcholine (PC)
1732			1-palmitoyl-2-linoleoyl-GPC (16:0/18:2)		0.99	0.88	0.89					0.7802	0.3445	0.0081	0.0505	0.0138	0.0345	0.0146	0.0193	0.9289	0.5665	0.2992	0.3457		0.8756	0.9838	0.9955		100	100	100		Lipid	Phosphatidylcholine (PC)
1738			1-palmitoyl-2-dihomo-linolenoyl-GPC (16:0/20:3n3 or 6)*		1	0.89	0.89					0.8648	0.365	0.064	0.1766	0.047	0.0808	0.086	0.067	7.1362e-05	0.0007	0.0625	0.1908		0.8103	0.9118	0.9137		100	100	100		Lipid	Phosphatidylcholine (PC)
1742			1-palmitoyl-2-arachidonoyl-GPC (16:0/20:4n6)		1.12	0.97	0.87					0.0428	0.0394	0.6505	0.6397	0.0183	0.0402	0.0399	0.0391	0.0254	0.0552	0.2547	0.3217		0.8937	1.0314	0.9192		100	100	100		Lipid	Phosphatidylcholine (PC)
1748			1-palmitoyl-2-docosahexaenoyl-GPC (16:0/22:6)		0.98	1.03	1.06					0.6871	0.3174	0.6251	0.6282	0.3786	0.3266	0.6668	0.3154	0.7352	0.509	0.2811	0.3349		1.0569	1.0004	1.0239		100	100	100		Lipid	Phosphatidylcholine (PC)
1754			1-palmitoleoyl-2-linolenoyl-GPC (16:1/18:3)*		0.98	0.79	0.81					0.7785	0.3443	0.0174	0.0792	0.0296	0.057	0.0331	0.0349	0.1077	0.1489	0.3454	0.378		0.7569	0.935	0.9561		100	100	100		Lipid	Phosphatidylcholine (PC)
1764			1-stearoyl-2-oleoyl-GPC (18:0/18:1)		1.32	1.18	0.89					6.2772e-05	0.0003	0.0047	0.0394	0.0261	0.0527	0.0002	0.0008	0.3122	0.3053	0.0315	0.1548		0.9046	1.0128	0.7682		100	100	100		Lipid	Phosphatidylcholine (PC)
1767			1-stearoyl-2-linoleoyl-GPC (18:0/18:2)*		1.11	1.03	0.92					0.0655	0.0545	0.6758	0.6452	0.1359	0.1727	0.1445	0.1006	0.5816	0.4481	0.1973	0.2889		0.9485	1.0289	0.923		100	100	100		Lipid	Phosphatidylcholine (PC)
1775			1-stearoyl-2-arachidonoyl-GPC (18:0/20:4)		1.39	1.15	0.83					3.2133e-05	0.0002	0.0181	0.0815	0.003	0.0137	0.0001	0.0005	0.0003	0.0022	0.8168	0.5615		0.9098	1.0966	0.7889		100	100	100		Lipid	Phosphatidylcholine (PC)
1781			1-stearoyl-2-docosahexaenoyl-GPC (18:0/22:6)		1.05	1.24	1.18					0.4524	0.2374	0.0075	0.0493	0.0318	0.0606	0.0192	0.0235	0.01	0.0294	0.6591	0.4983		1.1775	0.9959	0.9504		100	100	100		Lipid	Phosphatidylcholine (PC)
1788			1-oleoyl-2-linoleoyl-GPC (18:1/18:2)*		1.14	0.95	0.84					0.0785	0.0628	0.4636	0.5398	0.02	0.0438	0.0521	0.0471	0.6065	0.458	0.5826	0.4666		0.9488	1.1359	0.995		100	100	100		Lipid	Phosphatidylcholine (PC)
1798			1-oleoyl-2-docosahexaenoyl-GPC (18:1/22:6)*		1.18	1.16	0.98					0.0355	0.0341	0.0757	0.199	0.6794	0.4535	0.0775	0.063	0.7738	0.5211	0.5533	0.4589		1.1497	1.1723	0.9943		100	100	100		Lipid	Phosphatidylcholine (PC)
1799			1,2-dilinoleoyl-GPC (18:2/18:2)		0.98	0.87	0.89					0.7312	0.3307	0.0619	0.1738	0.1135	0.148	0.1304	0.0939	0.8322	0.5417	0.1759	0.2784		0.8363	0.9416	0.9619		100	100	100		Lipid	Phosphatidylcholine (PC)
1800			1-linoleoyl-2-linolenoyl-GPC (18:2/18:3)*		0.96	0.83	0.87					0.6447	0.3038	0.0625	0.1743	0.1401	0.1764	0.1415	0.099	0.0288	0.0607	0.582	0.4666		0.8031	0.9284	0.9665		100	100	100		Lipid	Phosphatidylcholine (PC)
1803			1-linoleoyl-2-arachidonoyl-GPC (18:2/20:4n6)*		1.15	0.89	0.78					0.1098	0.0802	0.1778	0.3167	0.0082	0.0238	0.0263	0.0293	0.1924	0.2195	0.4924	0.4331		0.856	1.0983	0.9569		100	100	100		Lipid	Phosphatidylcholine (PC)
1841		Phosphatidylethanolamine (PE)	1,2-dipalmitoyl-GPE (16:0/16:0)*		1.22	1.03	0.84					0.0015	0.0035	0.5476	0.5822	0.0048	0.017	0.0032	0.0064	0.0207	0.0486	0.2134	0.2971		0.9365	1.1174	0.9124		100	100	100		Lipid	Phosphatidylethanolamine (PE)
1845			1-palmitoyl-2-oleoyl-GPE (16:0/18:1)		1.46	1.03	0.71					9.0273e-05	0.0004	0.7685	0.6844	0.0001	0.0015	0.0001	0.0005	0.085	0.1259	0.1334	0.2538		0.7797	1.103	0.7561		100	100	100		Lipid	Phosphatidylethanolamine (PE)
1846			1-palmitoyl-2-linoleoyl-GPE (16:0/18:2)		1.01	0.84	0.84					0.8197	0.3537	0.0128	0.0659	0.0083	0.0239	0.0143	0.0192	0.3162	0.3068	0.0915	0.22		0.8103	0.9695	0.9595		100	100	100		Lipid	Phosphatidylethanolamine (PE)
1849			1-palmitoyl-2-arachidonoyl-GPE (16:0/20:4)*		1	0.99	0.99					0.9943	0.4011	0.8314	0.7024	0.8369	0.4931	0.97	0.4128	0.1604	0.1922	0.5814	0.4666		0.9483	0.9576	0.9553		100	100	100		Lipid	Phosphatidylethanolamine (PE)
1851			1-palmitoyl-2-docosahexaenoyl-GPE (16:0/22:6)*		0.84	0.95	1.13					0.0894	0.0682	0.5795	0.6026	0.2252	0.2429	0.2085	0.1335	0.7116	0.504	0.6468	0.4957		1.0292	0.912	1.0829		100	100	100		Lipid	Phosphatidylethanolamine (PE)
1858			1-stearoyl-2-oleoyl-GPE (18:0/18:1)		1.64	1.11	0.68					0.0006	0.0017	0.362	0.4658	0.0034	0.0141	0.0015	0.0035	0.1687	0.1984	0.0585	0.1888		0.6997	1.0359	0.6302		100	100	100		Lipid	Phosphatidylethanolamine (PE)
1861			1-stearoyl-2-linoleoyl-GPE (18:0/18:2)*		1.27	0.99	0.78					0.0019	0.0039	0.7844	0.6845	0.0012	0.006	0.0018	0.004	0.9854	0.5825	0.0145	0.1222		0.8062	1.0396	0.8176		100	100	100		Lipid	Phosphatidylethanolamine (PE)
1866			1-stearoyl-2-arachidonoyl-GPE (18:0/20:4)		1.23	1.18	0.96					0.0028	0.0053	0.0132	0.0672	0.4181	0.3455	0.007	0.0115	0.2436	0.2605	0.4939	0.4333		0.9337	0.9758	0.7904		100	100	100		Lipid	Phosphatidylethanolamine (PE)
1870			1-stearoyl-2-docosahexaenoyl-GPE (18:0/22:6)*		1.16	1.13	0.97					0.0418	0.0389	0.1422	0.2806	0.4926	0.3813	0.1061	0.0796	0.0806	0.1207	0.0521	0.1883		0.9509	0.9806	0.8419		100	100	100		Lipid	Phosphatidylethanolamine (PE)
1872			1-oleoyl-2-linoleoyl-GPE (18:1/18:2)*		1.43	1.02	0.72					0.0021	0.0041	0.8578	0.7122	0.0029	0.0134	0.0031	0.0062	0.0886	0.1292	0.0916	0.22		0.7585	1.0562	0.7404		100	100	100		Lipid	Phosphatidylethanolamine (PE)
1878			1-oleoyl-2-docosahexaenoyl-GPE (18:1/22:6)*		1.5	1.11	0.74					0.0004	0.0013	0.2448	0.3652	0.0037	0.015	0.0012	0.0028	0.1126	0.1534	0.106	0.2346		0.813	1.1007	0.7328		100	100	100		Lipid	Phosphatidylethanolamine (PE)
1879			1,2-dilinoleoyl-GPE (18:2/18:2)*		1.1	0.87	0.8					0.3346	0.1894	0.158	0.2969	0.0274	0.054	0.0772	0.063	0.0883	0.1292	0.2063	0.2928		0.7623	0.9542	0.8713		100	100	100		Lipid	Phosphatidylethanolamine (PE)
1881			1-linoleoyl-2-arachidonoyl-GPE (18:2/20:4)*		1.21	1.02	0.84					0.0498	0.0446	0.945	0.7252	0.0564	0.0913	0.0836	0.066	0.1158	0.1558	0.7746	0.5477		0.8411	1.0023	0.8282		100	100	100		Lipid	Phosphatidylethanolamine (PE)
1917		Phosphatidylserine (PS)	1-stearoyl-2-oleoyl-GPS (18:0/18:1)		1.18	1.07	0.91					0.1261	0.0896	0.4906	0.5545	0.3693	0.3233	0.2937	0.1752	0.5945	0.4543	0.0593	0.1888		0.9964	1.0991	0.9314		100	100	100		Lipid	Phosphatidylserine (PS)
1918			1-stearoyl-2-linoleoyl-GPS (18:0/18:2)		1.36	0.87	0.64					0.0048	0.0077	0.1981	0.3377	0.0004	0.0028	0.0012	0.003	0.1157	0.1558	0.2385	0.3185		0.6501	1.0105	0.7445		100	100	100		Lipid	Phosphatidylserine (PS)
1920			1-stearoyl-2-arachidonoyl-GPS (18:0/20:4)		1.4	1.06	0.76					7.313e-05	0.0003	0.3239	0.4308	0.0004	0.0027	0.0002	0.0006	0.9355	0.5668	0.5002	0.4378		0.806	1.0623	0.7591		100	100	100		Lipid	Phosphatidylserine (PS)
1926		Phosphatidylglycerol (PG)	1,2-dipalmitoyl-GPG (16:0/16:0)		1.86	1.65	0.89					1.4473e-05	0.0001	0.0001	0.0032	0.2144	0.2393	3.2194e-05	0.0002	0.5592	0.4371	0.3358	0.3715		1.2657	1.4232	0.7661		100	100	100		Lipid	Phosphatidylglycerol (PG)
1930			1-palmitoyl-2-oleoyl-GPG (16:0/18:1)		1.56	1.33	0.85					5.8421e-07	1.0796e-05	4.7553e-05	0.0019	0.0055	0.0186	2.1158e-06	3.1913e-05	0.03	0.0616	0.8044	0.5559		1.0203	1.1935	0.7655		100	100	100		Lipid	Phosphatidylglycerol (PG)
1931			1-palmitoyl-2-linoleoyl-GPG (16:0/18:2)		1.45	1.19	0.82					1.4126e-05	0.0001	0.0062	0.0441	0.0031	0.0137	5.6827e-05	0.0003	0.0245	0.0547	0.2068	0.2928		0.9923	1.2073	0.8311		100	100	100		Lipid	Phosphatidylglycerol (PG)
1937			1-stearoyl-2-oleoyl-GPG (18:0/18:1)		1.59	1.08	0.68					2.8412e-07	6.6823e-06	0.1324	0.2748	1.776e-06	6.8943e-05	5.4825e-07	1.4885e-05	2.433e-05	0.0003	0.2976	0.3457		0.8728	1.2846	0.8057		100	100	100		Lipid	Phosphatidylglycerol (PG)
1938			1-stearoyl-2-linoleoyl-GPG (18:0/18:2)*		1.38	1.06	0.77					0.376	0.2084	0.8778	0.7139	0.4606	0.3683	0.628	0.3007	0.0476	0.0851	0.4085	0.3983		0.859	1.1162	0.8115		100	100	100		Lipid	Phosphatidylglycerol (PG)
1941		Phosphatidylinositol (PI)	1,2-dipalmitoyl-GPI (16:0/16:0)*		0.58	1	1.71					0.0002	0.0007	0.8281	0.7021	0.0002	0.0015	0.0002	0.0008	0.0077	0.0239	0.127	0.2476		1.0995	0.6441	1.102		100	100	100		Lipid	Phosphatidylinositol (PI)
1944			1-palmitoyl-2-oleoyl-GPI (16:0/18:1)*		1.15	0.96	0.84					0.369	0.2057	0.9844	0.74	0.3592	0.3201	0.5678	0.2823	0.0068	0.0218	0.3868	0.3897		0.9102	1.0818	0.9434		100	100	100		Lipid	Phosphatidylinositol (PI)
1948			1-palmitoyl-2-arachidonoyl-GPI (16:0/20:4)*		1.49	1.15	0.77					2.9634e-05	0.0002	0.0391	0.1309	0.0013	0.0066	0.0001	0.0005	0.0022	0.0099	0.7292	0.5339		0.8336	1.0795	0.7227		100	100	100		Lipid	Phosphatidylinositol (PI)
1952			1-stearoyl-2-linoleoyl-GPI (18:0/18:2)		1.14	1	0.88					0.2398	0.1436	0.8841	0.7139	0.1911	0.2239	0.3471	0.1985	0.3867	0.3495	0.4624	0.4218		0.8698	0.9886	0.8692		100	100	100		Lipid	Phosphatidylinositol (PI)
1963			1-stearoyl-2-arachidonoyl-GPI (18:0/20:4)		1.11	1.01	0.91					0.0176	0.0208	0.7821	0.6845	0.0297	0.057	0.0334	0.035	0.0169	0.0422	0.702	0.5198		0.932	1.0269	0.9216		100	100	100		Lipid	Phosphatidylinositol (PI)
1968			1-oleoyl-2-arachidonoyl-GPI (18:1/20:4) *		1.25	1.04	0.83					0.0651	0.0543	0.7778	0.6845	0.1071	0.1437	0.1316	0.0943	0.0183	0.0452	0.4322	0.4073		0.8981	1.0771	0.863		100	100	100		Lipid	Phosphatidylinositol (PI)
1999		Lysophospholipid	1-palmitoyl-GPC (16:0)		0.68	0.98	1.44					3.4148e-08	2.2494e-06	0.2686	0.3873	1.0191e-07	1.7416e-05	4.8093e-08	4.0027e-06	9.7809e-07	3.077e-05	0.0111	0.1181		1.3537	0.9371	1.3853		100	100	100		Lipid	Lysophospholipid
2000			2-palmitoyl-GPC (16:0)*		0.73	0.91	1.24					0.0031	0.0057	0.2285	0.3576	0.0328	0.0617	0.0097	0.0151	0.0004	0.0025	0.075	0.2051		1.2865	1.0372	1.4211		100	100	100		Lipid	Lysophospholipid
2001			1-palmitoleoyl-GPC (16:1)*		0.71	0.98	1.38					4.3855e-05	0.0002	0.5362	0.5765	0.0001	0.0012	7.0806e-05	0.0003	0.0001	0.001	0.1268	0.2476		1.3377	0.9721	1.3712		100	100	100		Lipid	Lysophospholipid
2007			1-stearoyl-GPC (18:0)		0.97	1.11	1.14					0.5738	0.2842	0.1003	0.2337	0.0362	0.0651	0.0865	0.0671	0.8413	0.542	0.1142	0.2404		1.1619	1.0176	1.0445		100	100	100		Lipid	Lysophospholipid
2009			1-oleoyl-GPC (18:1)		0.81	1	1.24					0.0089	0.0123	0.8824	0.7139	0.0118	0.0307	0.0143	0.0192	0.0005	0.0032	0.203	0.2901		1.2393	1.0003	1.2423		100	100	100		Lipid	Lysophospholipid
2012			1-linoleoyl-GPC (18:2)		0.6	0.85	1.42					2.9113e-05	0.0002	0.0436	0.1427	0.0011	0.006	0.0001	0.0004	0.0234	0.0527	0.0851	0.2138		1.3324	0.9399	1.5607		100	100	100		Lipid	Lysophospholipid
2014			1-linolenoyl-GPC (18:3)*		0.59	0.82	1.39					5.7979e-06	5.5085e-05	0.0125	0.0649	0.0005	0.0031	2.1695e-05	0.0002	0.8862	0.5532	0.0612	0.1908		1.2581	0.9027	1.5301		100	100	100		Lipid	Lysophospholipid
2029			1-arachidonoyl-GPC (20:4n6)*		1.23	0.98	0.8					0.2094	0.1293	0.9486	0.7259	0.2314	0.2457	0.3588	0.2017	0.6281	0.4696	0.4778	0.4258		0.8572	1.0775	0.8781		100	100	100		Lipid	Lysophospholipid
2040			1-lignoceroyl-GPC (24:0)		0.89	1.03	1.15					0.8616	0.3642	0.5522	0.5845	0.6724	0.4509	0.8231	0.3737	0.969	0.5761	0.1084	0.2365		1.0893	0.9441	1.0565		100	100	100		Lipid	Lysophospholipid
2047			1-palmitoyl-GPE (16:0)		0.52	0.92	1.77					3.4778e-08	2.2494e-06	0.0845	0.2123	2.1553e-07	1.8826e-05	6.4679e-08	4.0027e-06	1.0254e-05	0.0002	0.298	0.3457		1.5434	0.8702	1.68		100	100	100		Lipid	Lysophospholipid
2054			1-stearoyl-GPE (18:0)		0.72	1.08	1.49					0.0001	0.0004	0.2238	0.3555	1.6866e-05	0.0003	3.7395e-05	0.0002	3.3447e-05	0.0004	0.2746	0.3349		1.3748	0.9208	1.2703		100	100	100		Lipid	Lysophospholipid
2055			2-stearoyl-GPE (18:0)*		0.47	0.76	1.61					0.0016	0.0036	0.216	0.3518	0.0176	0.0395	0.0049	0.0087	0.1419	0.1766	0.8035	0.5559		1.2115	0.7519	1.5915		100	100	100		Lipid	Lysophospholipid
2056			1-oleoyl-GPE (18:1)		0.9	1.06	1.18					0.4054	0.2185	0.3678	0.4707	0.0973	0.1355	0.2388	0.148	0.0021	0.0096	0.1438	0.2587		1.2618	1.069	1.1869		100	100	100		Lipid	Lysophospholipid
2058			1-linoleoyl-GPE (18:2)*		0.61	0.85	1.39					6.2982e-07	1.0863e-05	0.005	0.0401	5.6382e-05	0.0007	2.3128e-06	3.3048e-05	4.1656e-06	7.4883e-05	0.2437	0.3197		1.3373	0.964	1.5819		100	100	100		Lipid	Lysophospholipid
2069			1-arachidonoyl-GPE (20:4n6)*		1.45	0.95	0.66					0.0027	0.0052	0.5392	0.5784	0.0009	0.0048	0.0017	0.0039	0.5182	0.4171	0.0808	0.2107		0.7811	1.1913	0.8214		100	100	100		Lipid	Lysophospholipid
2078			1-palmitoyl-GPS (16:0)*		0.24	0.59	2.51					1.3403e-07	4.9534e-06	0.002	0.0206	1.3926e-05	0.0003	4.9395e-07	1.4885e-05	0.0015	0.0073	0.5732	0.4666		1.6051	0.6396	2.7069		100	100	100		Lipid	Lysophospholipid
2079			1-stearoyl-GPS (18:0)*		0.94	0.86	0.92					0.3698	0.2057	0.2266	0.3563	0.7378	0.4704	0.4437	0.2337	0.0007	0.0042	0.3592	0.3835		1.0764	1.1701	1.2454		100	100	100		Lipid	Lysophospholipid
2080			1-oleoyl-GPS (18:1)		1.04	0.74	0.71					0.5186	0.2646	0.1611	0.299	0.0518	0.0858	0.1287	0.0929	0.2334	0.2532	0.03	0.1548		0.961	1.3619	1.3073		100	100	100		Lipid	Lysophospholipid
2085			1-palmitoyl-GPG (16:0)*		1.23	1.08	0.88					0.0495	0.0445	0.3883	0.4853	0.2215	0.2428	0.1317	0.0943	0.061	0.0993	0.1985	0.2889		1.043	1.187	0.9632		100	100	100		Lipid	Lysophospholipid
2087			1-stearoyl-GPG (18:0)		2.01	1.18	0.58					0.0035	0.0063	0.3619	0.4658	0.0205	0.0439	0.0095	0.0149	0.6688	0.4874	0.2319	0.3131		0.9469	1.6191	0.805		100	100	100		Lipid	Lysophospholipid
2089			1-oleoyl-GPG (18:1)*		2.45	1.28	0.52					1.3115e-05	9.979e-05	0.0598	0.1726	0.0003	0.0023	4.0634e-05	0.0003	0.8294	0.5415	0.2548	0.3217		0.8743	1.6795	0.6844		100	100	100		Lipid	Lysophospholipid
2091			1-linoleoyl-GPG (18:2)*		1.83	1.11	0.61					5.9618e-06	5.5085e-05	0.1476	0.2864	5.3573e-05	0.0007	1.394e-05	0.0001	0.0909	0.132	0.0187	0.131		0.813	1.3315	0.7295		100	100	100		Lipid	Lysophospholipid
2092			1-palmitoyl-GPI (16:0)		0.76	0.89	1.18					0.1101	0.0802	0.6895	0.6467	0.2127	0.2382	0.2373	0.1477	0.0018	0.0085	0.2122	0.2964		1.3865	1.1741	1.5528		100	100	100		Lipid	Lysophospholipid
2095			1-stearoyl-GPI (18:0)		0.79	0.87	1.1					0.0494	0.0445	0.1609	0.299	0.5028	0.3841	0.1241	0.0906	0.0003	0.002	0.3687	0.3835		1.2464	1.137	1.4343		100	100	100		Lipid	Lysophospholipid
2097			1-oleoyl-GPI (18:1)*		0.85	0.97	1.14					0.1792	0.1162	0.7653	0.6828	0.2841	0.278	0.3555	0.2011	5.1248e-05	0.0005	0.7329	0.5356		1.3424	1.1824	1.385		100	100	100		Lipid	Lysophospholipid
2099			1-linoleoyl-GPI (18:2)*		1.04	1.02	0.98					0.7115	0.3241	0.6944	0.6468	0.9814	0.5417	0.9038	0.3964	0.02	0.0474	0.3303	0.3675		1.0342	1.0527	1.0157		100	100	100		Lipid	Lysophospholipid
2103			1-arachidonoyl-GPI (20:4)*		1.56	1.12	0.72					0.0126	0.0161	0.3827	0.4847	0.0661	0.1017	0.0349	0.0361	0.5426	0.4294	0.7488	0.5404		0.8972	1.2506	0.7996		100	100	100		Lipid	Lysophospholipid
2184		Plasmalogen	1-(1-enyl-palmitoyl)-2-oleoyl-GPE (P-16:0/18:1)*		1.39	1.01	0.73					0.0002	0.0008	0.9916	0.7401	0.0002	0.002	0.0003	0.0009	0.1124	0.1534	0.0124	0.1192		0.7677	1.0577	0.7595		100	100	100		Lipid	Plasmalogen
2185			1-(1-enyl-palmitoyl)-2-linoleoyl-GPE (P-16:0/18:2)*		1.41	0.9	0.63					7.9784e-05	0.0003	0.06	0.1726	4.1929e-06	0.0001	1.1947e-05	0.0001	0.014	0.0379	0.0532	0.1883		0.6863	1.0814	0.766		100	100	100		Lipid	Plasmalogen
2186			1-(1-enyl-palmitoyl)-2-palmitoyl-GPC (P-16:0/16:0)*		1.23	0.92	0.75					0.0017	0.0038	0.1099	0.2475	9.2833e-05	0.001	0.0003	0.001	0.0402	0.0756	0.0747	0.2051		0.9901	1.319	1.0735		100	100	100		Lipid	Plasmalogen
2187			1-(1-enyl-palmitoyl)-2-palmitoleoyl-GPC (P-16:0/16:1)*		1.25	1.03	0.82					0.0096	0.013	0.7528	0.6782	0.0174	0.0394	0.018	0.0226	0.2933	0.2917	0.4099	0.3986		1.0915	1.3237	1.0612		100	100	100		Lipid	Plasmalogen
2188			1-(1-enyl-palmitoyl)-2-arachidonoyl-GPE (P-16:0/20:4)*		1.85	1.07	0.58					1.1188e-06	1.7027e-05	0.3859	0.4847	3.3577e-06	9.7758e-05	1.6834e-06	3.0469e-05	0.3729	0.3393	0.1731	0.2784		0.6459	1.1225	0.6063		100	100	100		Lipid	Plasmalogen
2190			1-(1-enyl-palmitoyl)-2-oleoyl-GPC (P-16:0/18:1)*		1.24	1	0.8					0.0054	0.0084	0.8906	0.7148	0.0041	0.0156	0.0062	0.0106	0.1333	0.1689	0.3902	0.3908		0.9687	1.2105	0.9729		100	100	100		Lipid	Plasmalogen
2192			1-(1-enyl-stearoyl)-2-oleoyl-GPE (P-18:0/18:1)		0.95	0.99	1.04					0.7132	0.3243	0.8773	0.7139	0.8306	0.493	0.9314	0.4027	0.6861	0.4943	0.0838	0.2138		0.9606	0.9231	0.967		100	100	100		Lipid	Plasmalogen
2197			1-(1-enyl-palmitoyl)-2-linoleoyl-GPC (P-16:0/18:2)*		1.14	0.86	0.75					0.0234	0.0253	0.0079	0.0496	8.7798e-05	0.001	0.0003	0.0011	0.0488	0.086	0.0359	0.1569		0.9165	1.2212	1.0695		100	100	100		Lipid	Plasmalogen
2200			1-(1-enyl-stearoyl)-2-arachidonoyl-GPE (P-18:0/20:4)*		1.38	0.9	0.65					0.0029	0.0054	0.2844	0.4016	0.0004	0.0027	0.001	0.0026	0.0045	0.0166	0.3278	0.3658		0.7135	1.092	0.789		100	100	100		Lipid	Plasmalogen
2214		Lysoplasmalogen	1-(1-enyl-palmitoyl)-GPC (P-16:0)*		0.83	0.93	1.12					0.0243	0.026	0.2855	0.4021	0.1706	0.2041	0.0705	0.0589	6.6845e-05	0.0007	0.9978	0.6107		1.2412	1.1059	1.3358		100	100	100		Lipid	Lysoplasmalogen
2215			1-(1-enyl-palmitoyl)-GPE (P-16:0)*		0.85	0.83	0.97					0.0871	0.067	0.0483	0.1517	0.7434	0.4704	0.1001	0.0756	0.1732	0.2011	0.5742	0.4666		1.0763	1.1064	1.2967		100	100	100		Lipid	Lysoplasmalogen
2217			1-(1-enyl-oleoyl)-GPE (P-18:1)*		1.08	0.87	0.81					0.4992	0.2573	0.1238	0.2649	0.0366	0.0655	0.0927	0.0713	0.116	0.1558	0.0055	0.0917		1.0062	1.2466	1.1525		100	100	100		Lipid	Lysoplasmalogen
2219			1-(1-enyl-stearoyl)-GPE (P-18:0)*		0.6	0.7	1.17					1.8429e-05	0.0001	0.0004	0.0073	0.0697	0.1063	5.6646e-05	0.0003	0.0313	0.0636	0.9956	0.6107		1.0339	0.8874	1.4799		100	100	100		Lipid	Lysoplasmalogen
2220			1-(1-enyl-oleoyl)-2-oleoyl-GPE (P-18:1/18:1)*		0.95	0.96	1.01					0.861	0.3642	0.9015	0.716	0.7654	0.4741	0.9542	0.4106	0.4783	0.4027	0.0356	0.1569		0.9457	0.9343	0.9883		100	100	100		Lipid	Lysoplasmalogen
2222		Glycerolipid Metabolism	glycerol		1.06	1.02	0.96					0.3419	0.1927	0.6974	0.6468	0.5653	0.4111	0.621	0.2979	0.88	0.5532	0.634	0.4904		1.0627	1.1046	1.0392		100	100	100		Lipid	Glycerolipid Metabolism
2223			glycerol 3-phosphate		0.74	0.9	1.22					0.11	0.0802	0.4381	0.5225	0.3738	0.3249	0.2639	0.1603	0.1089	0.1501	0.3749	0.3845		1.2276	1.0071	1.3575		100	100	100		Lipid	Glycerolipid Metabolism
2228			glycerophosphoglycerol		2.02	1.17	0.58					2.0219e-08	2.2494e-06	0.0139	0.069	3.2393e-07	2.1239e-05	5.0141e-08	4.0027e-06	0.0045	0.0166	0.0051	0.0917		0.8502	1.4649	0.7259		100	100	100		Lipid	Glycerolipid Metabolism
2232		Monoacylglycerol	1-palmitoylglycerol (16:0)		0.98	0.93	0.94					0.8216	0.3537	0.8233	0.7021	0.6547	0.444	0.901	0.3964	0.379	0.3439	0.1837	0.2826		1.0721	1.1352	1.1551		100	100	100		Lipid	Monoacylglycerol
2233			1-palmitoleoylglycerol (16:1)*		1	0.76	0.77					0.9723	0.3949	0.4411	0.5225	0.4216	0.3474	0.6523	0.3096	0.0573	0.0956	0.9965	0.6107		0.9125	1.1898	1.1939		100	100	100		Lipid	Monoacylglycerol
2236			1-oleoylglycerol (18:1)		1.43	1.06	0.74					0.2772	0.1626	0.7557	0.6785	0.4282	0.3512	0.5205	0.2632	0.3331	0.3189	0.5486	0.4565		1.3012	1.7472	1.2225		100	100	100		Lipid	Monoacylglycerol
2237			1-linoleoylglycerol (18:2)		1.05	1.01	0.96					0.7634	0.3399	0.8692	0.7129	0.8912	0.5145	0.9537	0.4106	0.4924	0.4094	0.5787	0.4666		0.994	1.035	0.9882		100	100	100		Lipid	Monoacylglycerol
2238			1-linolenoylglycerol (18:3)		0.92	0.81	0.88					0.6213	0.2971	0.2421	0.3652	0.4833	0.3803	0.4869	0.2503	0.1247	0.1623	0.7402	0.538		0.9405	1.0712	1.1629		100	100	100		Lipid	Monoacylglycerol
2245			1-docosahexaenoylglycerol (22:6)		1.31	0.88	0.67					0.0553	0.0474	0.5325	0.5739	0.0171	0.0391	0.0418	0.0405	0.0055	0.0185	0.3959	0.3908		0.8055	1.207	0.9183		100	100	100		Lipid	Monoacylglycerol
2247			2-palmitoylglycerol (16:0)		1.31	0.96	0.73					0.1304	0.0919	0.9347	0.7243	0.1135	0.148	0.199	0.128	0.642	0.4743	0.3728	0.3845		0.8805	1.2002	0.9145		100	100	100		Lipid	Monoacylglycerol
2248			2-palmitoleoylglycerol (16:1)*		0.78	0.61	0.78					0.6101	0.2954	0.2102	0.3464	0.439	0.3567	0.4364	0.2319	0.0686	0.1076	0.8358	0.5687		0.8686	1.1205	1.4332		100	100	100		Lipid	Monoacylglycerol
2250			2-oleoylglycerol (18:1)		1.53	1.36	0.89					0.059	0.05	0.103	0.2356	0.7537	0.4736	0.1217	0.0891	0.6918	0.4958	0.4679	0.4238		1.1345	1.2742	0.8315		100	100	100		Lipid	Monoacylglycerol
2251			2-linoleoylglycerol (18:2)		1.47	1.02	0.69					0.218	0.133	0.8384	0.7046	0.2964	0.2874	0.4051	0.2208	0.5217	0.4181	0.6861	0.5133		1.0982	1.5819	1.0735		100	100	100		Lipid	Monoacylglycerol
2257		Diacylglycerol	diacylglycerol (12:0/18:1, 14:0/16:1, 16:0/14:1) [2]*		1.4	0.83	0.59					0.0047	0.0077	0.3006	0.4147	0.0007	0.0039	0.0018	0.004	0.0002	0.0016	0.1678	0.2784		0.8367	1.4127	1.0091		100	100	100		Lipid	Diacylglycerol
2259			diacylglycerol (14:0/18:1, 16:0/16:1) [2]*		1.42	1.1	0.78					0.0064	0.0094	0.3849	0.4847	0.0339	0.0627	0.0173	0.022	0.1965	0.2228	0.685	0.5133		0.9701	1.248	0.8812		100	100	100		Lipid	Diacylglycerol
2260			diacylglycerol (16:1/18:2 [2], 16:0/18:3 [1])*		1.37	0.98	0.71					0.0089	0.0123	0.849	0.7112	0.0062	0.0205	0.0101	0.0153	0.0613	0.0993	0.9186	0.5961		1.022	1.434	1.0442		100	100	100		Lipid	Diacylglycerol
2274			palmitoleoyl-palmitoleoyl-glycerol (16:1/16:1) [2]*		1.35	0.7	0.52					0.1478	0.1004	0.1158	0.2523	0.0071	0.0218	0.0229	0.0268	0.0072	0.0229	0.9049	0.5911		0.9367	1.8117	1.3411		100	100	100		Lipid	Diacylglycerol
2276			palmitoyl-oleoyl-glycerol (16:0/18:1) [2]*		1.56	1.41	0.91					9.6183e-05	0.0004	0.0008	0.0105	0.224	0.2428	0.0002	0.0008	0.0986	0.1399	0.7269	0.5339		1.1185	1.2355	0.7912		100	100	100		Lipid	Diacylglycerol
2278			palmitoyl-linoleoyl-glycerol (16:0/18:2) [2]*		1.32	1.2	0.91					0.0006	0.0017	0.0107	0.059	0.1469	0.182	0.0021	0.0046	0.023	0.0524	0.2432	0.3197		1.0561	1.1638	0.8811		100	100	100		Lipid	Diacylglycerol
2279			palmitoyl-linolenoyl-glycerol (16:0/18:3) [2]*		1.18	1.04	0.89					0.0865	0.0668	0.6024	0.6119	0.2075	0.2338	0.1995	0.128	0.364	0.3342	0.362	0.3835		1.0637	1.198	1.019		100	100	100		Lipid	Diacylglycerol
2281			palmitoleoyl-oleoyl-glycerol (16:1/18:1) [2]*		1.5	1.03	0.69					0.0185	0.0217	0.7561	0.6785	0.0332	0.0621	0.0362	0.0367	0.2659	0.2743	0.8964	0.5866		0.9484	1.3703	0.9165		100	100	100		Lipid	Diacylglycerol
2282			palmitoleoyl-linoleoyl-glycerol (16:1/18:2) [1]*		0.96	0.91	0.94					0.6884	0.3175	0.3179	0.4254	0.5397	0.3995	0.5902	0.2892	0.1001	0.1416	0.6533	0.4965		1.0958	1.1652	1.2086		100	100	100		Lipid	Diacylglycerol
2285			palmitoyl-arachidonoyl-glycerol (16:0/20:4) [2]*		1.2	0.99	0.83					0.0091	0.0124	0.973	0.7343	0.0085	0.0242	0.0122	0.0173	0.1779	0.2055	0.0951	0.223		0.9169	1.1109	0.9256		100	100	100		Lipid	Diacylglycerol
2288			palmitoyl-docosahexaenoyl-glycerol (16:0/22:6) [2]*		1.19	1.05	0.88					0.079	0.0629	0.5137	0.5677	0.2363	0.2487	0.1923	0.1249	0.014	0.0379	0.1814	0.2814		1.0624	1.2008	1.0126		100	100	100		Lipid	Diacylglycerol
2291			stearoyl-linoleoyl-glycerol (18:0/18:2) [2]*		1.29	1.17	0.91					0.05	0.0446	0.1682	0.3087	0.4899	0.3813	0.1265	0.0921	0.5985	0.4555	0.9607	0.601		0.9821	1.0771	0.8368		100	100	100		Lipid	Diacylglycerol
2294			oleoyl-oleoyl-glycerol (18:1/18:1) [2]*		1.78	1.71	0.96					6.5879e-05	0.0003	0.0001	0.0032	0.6499	0.4418	9.6959e-05	0.0004	0.9037	0.5582	0.9439	0.5999		1.5797	1.6486	0.9264		100	100	100		Lipid	Diacylglycerol
2296			oleoyl-linoleoyl-glycerol (18:1/18:2) [1]		1.16	1.18	1.01					0.2544	0.1506	0.2379	0.3618	0.9649	0.5351	0.3991	0.218	0.8662	0.5477	0.9627	0.601		1.2017	1.1845	1.0193		100	100	100		Lipid	Diacylglycerol
2297			oleoyl-linoleoyl-glycerol (18:1/18:2) [2]		1.42	1.32	0.93					0.001	0.0025	0.0049	0.0394	0.3932	0.3359	0.0023	0.0049	0.9341	0.5668	0.616	0.4824		1.1742	1.2647	0.8887		100	100	100		Lipid	Diacylglycerol
2302			linoleoyl-linoleoyl-glycerol (18:2/18:2) [2]*		1.14	1.08	0.95					0.8104	0.3527	0.8051	0.6938	0.9946	0.5417	0.9597	0.4123	0.8601	0.5465	0.9302	0.5977		1.267	1.3357	1.1723		100	100	100		Lipid	Diacylglycerol
2303			linoleoyl-linolenoyl-glycerol (18:2/18:3) [1]*		0.91	0.8	0.88					0.7932	0.3484	0.3474	0.4531	0.4913	0.3813	0.6125	0.2965	0.7361	0.509	0.7395	0.538		0.9504	1.079	1.1912		100	100	100		Lipid	Diacylglycerol
2304			linoleoyl-linolenoyl-glycerol (18:2/18:3) [2]*		1.09	0.88	0.81					0.3572	0.1996	0.1507	0.29	0.0283	0.0552	0.0789	0.0635	0.1133	0.1538	0.1712	0.2784		0.9238	1.147	1.0512		100	100	100		Lipid	Diacylglycerol
2308			stearoyl-arachidonoyl-glycerol (18:0/20:4) [2]*		0.94	0.74	0.79					0.5716	0.2838	0.0206	0.0888	0.0594	0.0939	0.0489	0.0453	0.544	0.4297	0.4468	0.4145		0.8227	1.0368	1.1063		100	100	100		Lipid	Diacylglycerol
2310			oleoyl-arachidonoyl-glycerol (18:1/20:4) [2]*		1.38	1.07	0.77					0.005	0.0079	0.5049	0.5632	0.0179	0.0399	0.0118	0.017	0.1722	0.201	0.9463	0.5999		1.0306	1.3341	0.9661		100	100	100		Lipid	Diacylglycerol
2312			linoleoyl-arachidonoyl-glycerol (18:2/20:4) [2]*		1.67	1.16	0.69					0.0016	0.0036	0.2923	0.4092	0.0123	0.0317	0.0046	0.0083	0.6346	0.4707	0.4111	0.3989		1.0566	1.5254	0.9137		100	100	100		Lipid	Diacylglycerol
2314			stearoyl-docosahexaenoyl-glycerol (18:0/22:6) [2]*		1.07	0.93	0.87					0.5133	0.2624	0.5931	0.608	0.2449	0.2531	0.4932	0.2526	0.0192	0.0466	0.1844	0.2827		0.8863	1.0205	0.9536		100	100	100		Lipid	Diacylglycerol
2316			linoleoyl-docosahexaenoyl-glycerol (18:2/22:6) [2]*		1.26	0.98	0.77					0.0516	0.0454	0.666	0.6449	0.0231	0.0477	0.0501	0.0458	0.0027	0.0115	0.5786	0.4666		1.0654	1.3775	1.0907		100	100	100		Lipid	Diacylglycerol
2337		Sphingolipid Metabolism	sphinganine		3.07	1.29	0.42					0.0028	0.0052	0.2798	0.3975	0.0223	0.0465	0.008	0.0128	0.5161	0.4171	0.3629	0.3835		0.7978	1.8972	0.6174		100	100	100		Lipid	Sphingolipid Metabolism
2341			N-palmitoyl-sphinganine (d18:0/16:0)		1.59	1.03	0.65					0.0042	0.0072	0.7584	0.6793	0.0075	0.0228	0.0074	0.0119	0.7162	0.5047	0.506	0.4378		0.9599	1.4779	0.9285		100	100	100		Lipid	Sphingolipid Metabolism
2352			palmitoyl dihydrosphingomyelin (d18:0/16:0)*		1.38	1.06	0.77					2.8614e-05	0.0002	0.2582	0.3804	0.0002	0.0016	6.2713e-05	0.0003	0.0202	0.0478	0.0342	0.1548		0.8731	1.1374	0.8237		100	100	100		Lipid	Sphingolipid Metabolism
2353			behenoyl dihydrosphingomyelin (d18:0/22:0)*		1.14	1.16	1.02					0.1397	0.0961	0.2544	0.376	0.7071	0.461	0.2933	0.1752	0.8515	0.5449	0.032	0.1548		0.9975	0.9794	0.8569		100	100	100		Lipid	Sphingolipid Metabolism
2354			palmitoyl sphingomyelin (d18:1/16:0)		1.47	1.16	0.79					2.2807e-07	5.9004e-06	0.0016	0.0178	3.6191e-05	0.0006	8.8683e-07	2.0064e-05	0.009	0.0272	0.0546	0.1883		0.8849	1.1226	0.7632		100	100	100		Lipid	Sphingolipid Metabolism
2355			stearoyl sphingomyelin (d18:1/18:0)		0.94	0.95	1.01					0.024	0.0258	0.0445	0.1435	0.7403	0.4704	0.0484	0.045	0.0179	0.0445	0.013	0.1192		0.9602	0.9524	1.0138		100	100	100		Lipid	Sphingolipid Metabolism
2356			behenoyl sphingomyelin (d18:1/22:0)*		1.12	1.16	1.04					0.1975	0.1237	0.1142	0.2523	0.7402	0.4704	0.2372	0.1477	0.0531	0.0914	0.1603	0.2747		1.0866	1.0406	0.9332		100	100	100		Lipid	Sphingolipid Metabolism
2357			tricosanoyl sphingomyelin (d18:1/23:0)*		1.09	1.27	1.16					0.0826	0.0644	0.0005	0.0076	0.0146	0.0353	0.0017	0.0039	0.2011	0.2253	0.0071	0.0917		1.1677	1.0064	0.9211		100	100	100		Lipid	Sphingolipid Metabolism
2358			lignoceroyl sphingomyelin (d18:1/24:0)		1.13	1.13	1					0.1966	0.1237	0.2475	0.367	0.8818	0.5109	0.3571	0.2011	0.5231	0.4183	0.042	0.1743		1.0275	1.0238	0.9088		100	100	100		Lipid	Sphingolipid Metabolism
2360			sphingomyelin (d18:1/14:0, d16:1/16:0)*		1.29	1.25	0.97					0.0084	0.0119	0.0074	0.0493	0.9479	0.5308	0.0108	0.0161	0.0002	0.0014	0.0045	0.0917		1.0772	1.1113	0.8636		100	100	100		Lipid	Sphingolipid Metabolism
2362			sphingomyelin (d17:1/16:0, d18:1/15:0, d16:1/17:0)*		1.38	1.15	0.83					0.0074	0.0107	0.1686	0.3087	0.1052	0.1425	0.0238	0.0274	0.5202	0.4178	0.3061	0.3504		0.9353	1.1236	0.8165		100	100	100		Lipid	Sphingolipid Metabolism
2363			sphingomyelin (d18:2/16:0, d18:1/16:1)*		1.26	1.2	0.96					0.001	0.0025	0.0038	0.0332	0.4599	0.3683	0.0021	0.0046	0.0036	0.0142	0.0505	0.1883		0.9195	0.9601	0.7637		100	100	100		Lipid	Sphingolipid Metabolism
2364			sphingomyelin (d18:1/17:0, d17:1/18:0, d19:1/16:0)		1.02	0.92	0.91					0.7455	0.3343	0.1011	0.2343	0.0567	0.0914	0.1179	0.0865	0.7752	0.5211	0.018	0.131		0.965	1.0647	1.0435		100	100	100		Lipid	Sphingolipid Metabolism
2365			sphingomyelin (d18:1/18:1, d18:2/18:0)		1.04	0.97	0.94					0.2657	0.1569	0.3329	0.439	0.0502	0.0847	0.1354	0.0962	0.0018	0.0085	0.0196	0.131		0.9238	0.985	0.9504		100	100	100		Lipid	Sphingolipid Metabolism
2366			sphingomyelin (d18:1/20:0, d16:1/22:0)*		1.07	0.98	0.92					0.1743	0.1136	0.8022	0.6925	0.2577	0.2593	0.3383	0.1959	0.0293	0.0611	0.0112	0.1181		0.9402	1.0258	0.9587		100	100	100		Lipid	Sphingolipid Metabolism
2367			sphingomyelin (d18:1/20:1, d18:2/20:0)*		0.77	0.96	1.24					0.457	0.2385	0.6384	0.6349	0.2349	0.2487	0.4737	0.2449	0.016	0.0409	0.0138	0.1222		1.0899	0.8781	1.1366		100	100	100		Lipid	Sphingolipid Metabolism
2368			sphingomyelin (d18:1/21:0, d17:1/22:0, d16:1/23:0)*		1.08	1.3	1.2					0.0749	0.0609	0.0002	0.0046	0.0065	0.0212	0.0007	0.002	6.0573e-06	9.9421e-05	0.0062	0.0917		1.3363	1.1104	1.031		100	100	100		Lipid	Sphingolipid Metabolism
2369			sphingomyelin (d18:1/22:1, d18:2/22:0, d16:1/24:1)*		1.06	1.02	0.96					0.0503	0.0447	0.1767	0.3167	0.4735	0.3751	0.1284	0.0929	3.837e-07	2.0525e-05	0.001	0.0795		0.9672	1.0043	0.9467		100	100	100		Lipid	Sphingolipid Metabolism
2370			sphingomyelin (d18:2/23:0, d18:1/23:1, d17:1/24:1)*		1.18	1.23	1.04					0.0018	0.0039	0.0003	0.006	0.3412	0.3075	0.0008	0.0021	0.0147	0.0394	0.0034	0.0917		1.0803	1.0343	0.8757		100	100	100		Lipid	Sphingolipid Metabolism
2371			sphingomyelin (d18:1/24:1, d18:2/24:0)*		1.37	1.19	0.87					0.0044	0.0074	0.0603	0.1726	0.181	0.2143	0.0143	0.0192	0.7449	0.5131	0.007	0.0917		0.929	1.0652	0.7803		100	100	100		Lipid	Sphingolipid Metabolism
2372			sphingomyelin (d18:2/24:1, d18:1/24:2)*		1.42	1.05	0.74					0.001	0.0026	0.4669	0.5423	0.004	0.0154	0.0022	0.0048	0.2127	0.2368	0.0172	0.131		0.7553	1.0213	0.7177		100	100	100		Lipid	Sphingolipid Metabolism
2373			3-sulfo-nervonoyl-galactosylceramide (d18:1/24:1)		0.91	0.96	1.06					0.8074	0.3522	0.8909	0.7148	0.9149	0.5212	0.9693	0.4128	0.6682	0.4874	0.0109	0.1181		1.2302	1.1605	1.2816		100	100	100		Lipid	Sphingolipid Metabolism
2375			sphingosine		1.58	1.23	0.78					0.0049	0.0078	0.1141	0.2523	0.1081	0.1442	0.0163	0.021	0.8819	0.5532	0.797	0.5547		0.8557	1.099	0.6959		100	100	100		Lipid	Sphingolipid Metabolism
2379			sphingomyelin (d18:2/23:1)*		1.27	1	0.79					0.0187	0.0218	0.9607	0.7326	0.0171	0.0391	0.0262	0.0293	0.0627	0.1005	0.2714	0.332		0.8612	1.0916	0.86		100	100	100		Lipid	Sphingolipid Metabolism
2380			sphingomyelin (d18:2/21:0, d16:2/23:0)*		1.25	1.34	1.07					2.6503e-05	0.0002	3.4652e-06	0.0004	0.161	0.1961	7.5808e-06	8.2326e-05	9.7522e-10	3.6816e-07	3.7293e-05	0.0147		0.9886	0.9213	0.7387		100	100	100		Lipid	Sphingolipid Metabolism
2387			sphingomyelin (d18:0/20:0, d16:0/22:0)*		1	1.06	1.06					0.4912	0.2541	0.5503	0.5837	0.9255	0.5249	0.7483	0.3455	0.8567	0.5465	0.0648	0.1933		1.0307	0.9686	0.9724		100	100	100		Lipid	Sphingolipid Metabolism
2388			sphingomyelin (d18:0/18:0, d19:0/17:0)*		1.65	1.03	0.62					0.0003	0.0009	0.6352	0.6331	0.0006	0.0038	0.0005	0.0014	0.2649	0.2743	0.004	0.0917		0.675	1.0828	0.6564		100	100	100		Lipid	Sphingolipid Metabolism
2391			sphingomyelin (d18:1/19:0, d19:1/18:0)*		0.92	1.01	1.1					0.7073	0.3227	0.8814	0.7139	0.6011	0.426	0.8597	0.3877	3.7134e-07	2.0525e-05	0.1158	0.2404		1.1161	1.0141	1.107		100	100	100		Lipid	Sphingolipid Metabolism
2438		Ceramides	N-palmitoyl-sphingosine (d18:1/16:0)		1.56	1.1	0.71					0.0014	0.0033	0.3354	0.4409	0.0089	0.0245	0.0037	0.007	0.0804	0.1207	0.2443	0.3197		0.9276	1.3086	0.841		100	100	100		Lipid	Ceramides
2440			N-stearoyl-sphingosine (d18:1/18:0)*		1	0.99	0.99					0.9823	0.3983	0.915	0.7172	0.8975	0.5166	0.9902	0.4194	0.2936	0.2917	0.2118	0.2964		1.033	1.0439	1.0469		100	100	100		Lipid	Ceramides
2441			N-stearoyl-sphingadienine (d18:2/18:0)*		0.95	0.89	0.94					0.581	0.2863	0.1819	0.3193	0.4121	0.3443	0.3907	0.2156	0.0549	0.0929	0.127	0.2476		0.9453	1.004	1.0575		100	100	100		Lipid	Ceramides
2445			ceramide (d18:1/17:0, d17:1/18:0)*		1	0.96	0.96					0.9142	0.3809	0.6937	0.6468	0.6169	0.431	0.8655	0.3886	0.8603	0.5465	0.1635	0.2765		1.0723	1.1113	1.113		100	100	100		Lipid	Ceramides
2447			ceramide (d18:2/24:1, d18:1/24:2)*		1.33	0.95	0.71					0.0124	0.0158	0.4743	0.5464	0.0032	0.0138	0.0075	0.012	0.0038	0.0149	0.1763	0.2784		0.8682	1.2161	0.9173		100	100	100		Lipid	Ceramides
2448			glycosyl-N-palmitoyl-sphingosine (d18:1/16:0)		2.2	1.1	0.5					1.4624e-05	0.0001	0.3855	0.4847	5.4551e-05	0.0007	2.5892e-05	0.0002	0.0731	0.113	0.0392	0.166		0.5968	1.1963	0.5436		100	100	100		Lipid	Ceramides
2449			glycosyl-N-stearoyl-sphingosine (d18:1/18:0)		0.98	0.98	1					0.605	0.2947	0.8257	0.7021	0.7647	0.4741	0.8689	0.3892	0.9317	0.5668	0.0704	0.2013		1.1071	1.1075	1.1302		100	100	100		Lipid	Ceramides
2454			glycosyl-N-(2-hydroxynervonoyl)-sphingosine (d18:1/24:1(2OH))*		0.65	0.88	1.35					0.1343	0.0937	0.5858	0.6079	0.3163	0.2968	0.3012	0.1789	0.5111	0.414	0.0031	0.0917		1.1496	0.8545	1.3088		100	100	100		Lipid	Ceramides
2459			lactosyl-N-stearoyl-sphingosine (d18:1/18:0)*		2.29	1.18	0.52					1.1227e-08	2.2494e-06	0.0152	0.0739	1.4954e-07	1.7416e-05	2.6265e-08	4.0027e-06	0.0502	0.0877	0.2654	0.3279		0.9369	1.8118	0.7923		100	100	100		Lipid	Ceramides
2463			glycosyl ceramide (d18:1/20:0, d16:1/22:0)*		0.96	0.98	1.02					0.5443	0.2745	0.71	0.6528	0.812	0.4891	0.8231	0.3737	0.8173	0.5377	0.0318	0.1548		1.2447	1.2192	1.2642		100	100	100		Lipid	Ceramides
2465			glycosyl ceramide (d18:2/24:1, d18:1/24:2)*		0.86	0.9	1.04					0.6549	0.3075	0.8151	0.6998	0.8301	0.493	0.901	0.3964	0.6623	0.4857	0.0331	0.1548		1.1816	1.1381	1.3158		100	100	100		Lipid	Ceramides
2473		Mevalonate Metabolism	3-hydroxy-3-methylglutarate		0.64	0.61	0.96					0.0587	0.0499	0.0345	0.1248	0.7731	0.4764	0.0686	0.0581	0.7691	0.5201	0.9212	0.5964		0.9238	0.9603	1.5117		100	100	100		Lipid	Mevalonate Metabolism
2488		Sterol	cholesterol		1.17	1.05	0.9					0.0241	0.0259	0.4137	0.5051	0.1086	0.1443	0.0651	0.0554	0.1601	0.1922	0.1121	0.2387		0.9249	1.028	0.8823		100	100	100		Lipid	Sterol
2511			4-cholesten-3-one		1.02	0.97	0.95					0.8616	0.3642	0.9362	0.7243	0.7994	0.4849	0.9654	0.4128	0.0644	0.1026	0.361	0.3835		1.0364	1.0909	1.0648		100	100	100		Lipid	Sterol
2514			campesterol		1.3	1.16	0.89					0.0163	0.0198	0.1002	0.2337	0.3328	0.3055	0.0469	0.0443	4.715e-05	0.0005	0.568	0.4666		0.9739	1.092	0.8407		100	100	100		Lipid	Sterol
2531			7-hydroxycholesterol (alpha or beta)		0.94	1.04	1.1					0.491	0.2541	0.7354	0.6661	0.3116	0.295	0.5748	0.2837	0.5292	0.4215	0.2431	0.3197		1.1157	1.0126	1.0779		100	100	100		Lipid	Sterol
3299	Nucleotide	Purine Metabolism, (Hypo)Xanthine/Inosine containing	AICA ribonucleotide		2.03	1.76	0.87					0.0086	0.0122	0.0281	0.1078	0.5342	0.3962	0.0203	0.0247	0.1644	0.1946	0.5898	0.4677		1.031	1.1901	0.5872		100	100	100		Nucleotide	Purine Metabolism, (Hypo)Xanthine/Inosine containing
3302			inosine 5'-monophosphate (IMP)		0.87	0.95	1.1					5.3146e-06	5.2883e-05	0.0232	0.0941	0.0002	0.002	1.8287e-05	0.0002	0.9064	0.5582	0.0453	0.1844		0.9928	0.9061	1.0401		100	100	100		Nucleotide	Purine Metabolism, (Hypo)Xanthine/Inosine containing
3303			inosine		1.21	1.09	0.9					0.0246	0.0261	0.2193	0.3537	0.2269	0.244	0.072	0.06	0.4452	0.3828	0.2033	0.2901		0.9833	1.0913	0.9005		100	100	100		Nucleotide	Purine Metabolism, (Hypo)Xanthine/Inosine containing
3304			hypoxanthine		1.5	1.07	0.71					0.0217	0.0238	0.6677	0.6452	0.0485	0.0823	0.047	0.0443	0.2902	0.2898	0.3942	0.3908		1.0564	1.4784	0.9878		100	100	100		Nucleotide	Purine Metabolism, (Hypo)Xanthine/Inosine containing
3305			xanthine		1.27	0.97	0.76					0.014	0.0176	0.5574	0.5874	0.0046	0.0167	0.0101	0.0153	0.132	0.1683	0.0063	0.0917		0.8788	1.1507	0.9045		100	100	100		Nucleotide	Purine Metabolism, (Hypo)Xanthine/Inosine containing
3314			allantoin		0.76	0.75	0.98					0.0048	0.0077	0.0028	0.0269	0.7804	0.4784	0.0047	0.0084	0.3656	0.3342	0.6153	0.4824		0.8615	0.8824	1.1559		100	100	100		Nucleotide	Purine Metabolism, (Hypo)Xanthine/Inosine containing
3319		Purine Metabolism, Adenine containing	adenosine 5'-diphosphate (ADP)		0.88	0.89	1.02					0.003	0.0055	0.0064	0.045	0.6873	0.4574	0.0056	0.0098	0.2615	0.2733	0.001	0.0795		0.9489	0.9341	1.0667		100	100	100		Nucleotide	Purine Metabolism, Adenine containing
3320			adenosine 5'-monophosphate (AMP)		0.93	0.86	0.92					0.9612	0.3927	0.5466	0.5822	0.5788	0.4169	0.7921	0.362	0.1973	0.223	0.4309	0.4073		0.9651	1.0496	1.124		100	100	100		Nucleotide	Purine Metabolism, Adenine containing
3321			adenosine 3'-monophosphate (3'-AMP)		1.56	1.05	0.67					0.0462	0.0419	0.5295	0.5739	0.1411	0.1767	0.1141	0.0842	0.2545	0.2676	0.7517	0.5404		0.7186	1.0669	0.6861		100	100	100		Nucleotide	Purine Metabolism, Adenine containing
3322			adenosine 2'-monophosphate (2'-AMP)		0.74	0.54	0.74					0.7326	0.3308	0.1417	0.2806	0.2447	0.2531	0.2925	0.1752	0.7188	0.5047	0.3544	0.3804		0.7804	1.0584	1.4329		100	100	100		Nucleotide	Purine Metabolism, Adenine containing
3325			adenosine 3',5'-diphosphate		0.99	1.1	1.12					0.8158	0.3537	0.2378	0.3618	0.3351	0.3057	0.444	0.2337	0.2695	0.2764	0.1997	0.2889		1.0899	0.9751	0.9864		100	100	100		Nucleotide	Purine Metabolism, Adenine containing
3327			adenosine		1.78	1.16	0.65					0.0047	0.0077	0.3602	0.4658	0.0272	0.054	0.0128	0.0178	0.2837	0.2849	0.5154	0.4397		0.7554	1.1625	0.6531		100	100	100		Nucleotide	Purine Metabolism, Adenine containing
3328			adenine		0.56	0.72	1.28					0.0193	0.0224	0.0649	0.1781	0.5173	0.3897	0.048	0.0448	0.2304	0.2514	0.034	0.1548		0.9469	0.7424	1.3218		100	100	100		Nucleotide	Purine Metabolism, Adenine containing
3355		Purine Metabolism, Guanine containing	guanosine 5'- monophosphate (5'-GMP)		1	0.91	0.91					0.9651	0.393	0.0102	0.0574	0.0094	0.0257	0.0137	0.0189	0.4853	0.4053	0.2102	0.2957		0.901	0.9912	0.9914		100	100	100		Nucleotide	Purine Metabolism, Guanine containing
3360			guanosine		1.4	1.11	0.79					0.0097	0.0131	0.3322	0.439	0.0616	0.0961	0.0278	0.0303	0.8248	0.5396	0.3667	0.3835		0.8678	1.0995	0.7832		100	100	100		Nucleotide	Purine Metabolism, Guanine containing
3361			guanine		1.24	0.99	0.8					0.0757	0.061	0.9031	0.716	0.0609	0.0954	0.1083	0.0808	0.0485	0.086	0.2772	0.3349		0.8917	1.1128	0.8969		100	100	100		Nucleotide	Purine Metabolism, Guanine containing
3363			7-methylguanine		0.76	0.72	0.94					0.1491	0.101	0.0768	0.1994	0.7006	0.4601	0.1661	0.1105	0.4136	0.3631	0.2535	0.3217		0.9055	0.9588	1.2587		100	100	100		Nucleotide	Purine Metabolism, Guanine containing
3382		Pyrimidine Metabolism, Orotate containing	orotate		1.19	0.92	0.78					0.1696	0.1114	0.6584	0.6397	0.0797	0.117	0.1777	0.1177	0.019	0.0466	0.2638	0.3279		0.787	1.0147	0.8519		100	100	100		Nucleotide	Pyrimidine Metabolism, Orotate containing
3384			orotidine		1.67	1.14	0.68					3.3512e-06	3.8519e-05	0.0689	0.1847	5.4017e-05	0.0007	9.1077e-06	9.5103e-05	0.0565	0.0948	0.0255	0.1454		0.7723	1.1301	0.6747		100	100	100		Nucleotide	Pyrimidine Metabolism, Orotate containing
3389		Pyrimidine Metabolism, Uracil containing	uridine 5'-monophosphate (UMP)		1.13	1	0.88					0.0278	0.0285	0.8945	0.716	0.0356	0.0646	0.0477	0.0447	0.0013	0.0065	0.1617	0.2747		0.8947	1.0132	0.8958		100	100	100		Nucleotide	Pyrimidine Metabolism, Uracil containing
3394			uridine		1.28	0.98	0.77					0.004	0.0068	0.7167	0.6554	0.002	0.0099	0.0035	0.0068	0.3499	0.3275	0.0248	0.1438		0.8806	1.1508	0.899		100	100	100		Nucleotide	Pyrimidine Metabolism, Uracil containing
3395			uracil		1.46	0.76	0.52					0.0019	0.0039	0.0139	0.069	1.7969e-05	0.0003	6.9509e-05	0.0003	0.0877	0.1289	0.0539	0.1883		0.5572	1.073	0.7357		100	100	100		Nucleotide	Pyrimidine Metabolism, Uracil containing
3396			pseudouridine		0.81	0.75	0.93					0.1326	0.0932	0.0479	0.1516	0.5671	0.4111	0.1153	0.0848	0.3947	0.3522	0.4141	0.3991		0.8539	0.9155	1.1318		100	100	100		Nucleotide	Pyrimidine Metabolism, Uracil containing
3397			5,6-dihydrouridine		0.7	0.76	1.07					0.1076	0.0793	0.2066	0.3436	0.6937	0.4581	0.2316	0.1452	0.956	0.5729	0.635	0.4904		0.966	0.8999	1.279		100	100	100		Nucleotide	Pyrimidine Metabolism, Uracil containing
3410			2'-deoxyuridine		0.31	0.24	0.8					1.8289e-06	2.4903e-05	3.6237e-07	0.0002	0.1835	0.2166	6.5098e-07	1.6067e-05	0.0008	0.0043	0.8238	0.5632		0.5578	0.6997	2.2843		100	100	100		Nucleotide	Pyrimidine Metabolism, Uracil containing
3413			3-ureidopropionate		0.43	0.54	1.28					0.0317	0.0314	0.1399	0.2806	0.412	0.3443	0.0853	0.0668	0.274	0.2782	0.8476	0.5705		0.98	0.7682	1.8074		100	100	100		Nucleotide	Pyrimidine Metabolism, Uracil containing
3420		Pyrimidine Metabolism, Cytidine containing	cytidine 5'-monophosphate (5'-CMP)		1.08	0.94	0.87					0.2694	0.1587	0.3097	0.4193	0.0465	0.0805	0.127	0.0922	0.0051	0.0175	0.8789	0.5809		0.8995	1.0299	0.9577		100	100	100		Nucleotide	Pyrimidine Metabolism, Cytidine containing
3424			cytidine		1.14	1	0.88					0.3114	0.179	0.9971	0.7401	0.3098	0.2945	0.4945	0.2528	0.2153	0.239	0.5758	0.4666		0.9937	1.1297	0.9912		100	100	100		Nucleotide	Pyrimidine Metabolism, Cytidine containing
3426			3-methylcytidine		0.7	0.84	1.2					0.0164	0.0198	0.158	0.2969	0.2244	0.2428	0.0498	0.0458	0.0011	0.0059	0.1159	0.2404		1.3549	1.1304	1.6208		100	100	100		Nucleotide	Pyrimidine Metabolism, Cytidine containing
3434			2'-deoxycytidine		0.94	0.73	0.78					0.5021	0.2582	0.0209	0.0889	0.0731	0.1096	0.0527	0.0472	0.478	0.4027	0.0635	0.1922		0.8379	1.0806	1.1438		100	100	100		Nucleotide	Pyrimidine Metabolism, Cytidine containing
3444		Pyrimidine Metabolism, Thymine containing	thymidine		0.41	0.31	0.76					0.0001	0.0005	1.7611e-05	0.0011	0.2011	0.2296	4.0625e-05	0.0003	0.1048	0.1466	0.1244	0.2476		0.5949	0.7835	1.9232		100	100	100		Nucleotide	Pyrimidine Metabolism, Thymine containing
3449		Purine and Pyrimidine Metabolism	methylphosphate		1.01	1.15	1.15					0.9946	0.4011	0.4428	0.5232	0.4467	0.3612	0.6686	0.3157	0.0293	0.0611	0.8567	0.5723		1.2892	1.1237	1.1176		100	100	100		Nucleotide	Purine and Pyrimidine Metabolism
3457	Cofactors and Vitamins	Nicotinate and Nicotinamide Metabolism	nicotinamide		1.04	0.99	0.95					0.5745	0.2842	0.8679	0.7129	0.4694	0.3728	0.7415	0.343	0.5177	0.4171	0.2074	0.2928		0.946	0.9954	0.9536		100	100	100		Cofactors and Vitamins	Nicotinate and Nicotinamide Metabolism
3460			nicotinamide riboside		0.52	0.76	1.47					0.0088	0.0122	0.2242	0.3555	0.09	0.1278	0.0272	0.0299	0.0585	0.0969	0.0335	0.1548		1.0928	0.7437	1.4389		100	100	100		Cofactors and Vitamins	Nicotinate and Nicotinamide Metabolism
3468			nicotinamide N-oxide		1.03	1.12	1.09					0.9474	0.3897	0.6311	0.6316	0.5857	0.4211	0.8318	0.377	0.0827	0.1235	0.7916	0.5529		1.102	1.0084	0.9815		100	100	100		Cofactors and Vitamins	Nicotinate and Nicotinamide Metabolism
3474			trigonelline (N'-methylnicotinate)		0.77	0.85	1.11					0.0707	0.0579	0.2772	0.3949	0.4146	0.3449	0.1805	0.1186	0.0353	0.0688	0.7007	0.5198		0.9629	0.8697	1.1267		100	100	100		Cofactors and Vitamins	Nicotinate and Nicotinamide Metabolism
3476			N1-Methyl-2-pyridone-5-carboxamide		1.24	1.43	1.15					0.2543	0.1506	0.0628	0.1743	0.4101	0.3443	0.1625	0.1086	0.2494	0.2637	0.8204	0.5621		1.1944	1.0395	0.8354		100	100	100		Cofactors and Vitamins	Nicotinate and Nicotinamide Metabolism
3477			N1-Methyl-4-pyridone-3-carboxamide		1.21	1.43	1.19					0.2253	0.1362	0.0316	0.1162	0.2712	0.2676	0.0902	0.0698	0.4401	0.3828	0.5989	0.4728		1.129	0.9515	0.7892		100	100	100		Cofactors and Vitamins	Nicotinate and Nicotinamide Metabolism
3481		Riboflavin Metabolism	riboflavin (Vitamin B2)		0.87	1.07	1.23					0.2051	0.1272	0.502	0.5612	0.0649	0.1003	0.161	0.1082	0.9369	0.5668	0.1878	0.2868		1.1253	0.9176	1.0495		100	100	100		Cofactors and Vitamins	Riboflavin Metabolism
3482			flavin adenine dinucleotide (FAD)		0.71	1.06	1.48					0.0004	0.0012	0.4783	0.5475	0.0001	0.0012	0.0002	0.0008	0.0342	0.0676	0.2807	0.3349		1.2104	0.8171	1.1433		100	100	100		Cofactors and Vitamins	Riboflavin Metabolism
3483			flavin mononucleotide (FMN)		0.76	0.98	1.29					0.0698	0.0575	0.7994	0.6913	0.1091	0.1443	0.1384	0.0981	0.287	0.2874	0.1462	0.2593		1.0744	0.8327	1.094		100	100	100		Cofactors and Vitamins	Riboflavin Metabolism
3484		Pantothenate and CoA Metabolism	pantothenate		1.31	1.18	0.9					0.0009	0.0023	0.0228	0.0938	0.1011	0.1402	0.0031	0.0062	4.3494e-07	2.0525e-05	0.2822	0.3349		1.0413	1.1587	0.8849		100	100	100		Cofactors and Vitamins	Pantothenate and CoA Metabolism
3496		Ascorbate and Aldarate Metabolism	dehydroascorbate		3.66	1.5	0.41					1.5548e-05	0.0001	0.0823	0.2089	0.0003	0.0022	4.5512e-05	0.0003	0.0016	0.0076	0.138	0.2564		0.5253	1.2815	0.3501		100	100	100		Cofactors and Vitamins	Ascorbate and Aldarate Metabolism
3497			threonate		0.7	1.03	1.47					0.0116	0.015	0.9133	0.7171	0.0143	0.0349	0.0183	0.0227	0.0198	0.0473	0.0022	0.0917		1.3559	0.9216	1.315		100	100	100		Cofactors and Vitamins	Ascorbate and Aldarate Metabolism
3500			oxalate (ethanedioate)		1.01	1.05	1.04					0.9662	0.393	0.522	0.5711	0.5493	0.4024	0.7663	0.3532	0.3641	0.3342	0.0267	0.1469		0.9598	0.9223	0.9167		100	100	100		Cofactors and Vitamins	Ascorbate and Aldarate Metabolism
3501			gulonate*		0.69	0.53	0.78					0.0157	0.0194	0.0005	0.0076	0.0765	0.1137	0.0017	0.0039	0.1881	0.2158	0.8891	0.586		0.6079	0.7843	1.1429		100	100	100		Cofactors and Vitamins	Ascorbate and Aldarate Metabolism
3503		Tocopherol Metabolism	alpha-tocopherol		0.9	1.22	1.36					0.6108	0.2954	0.45	0.5291	0.2169	0.2408	0.4475	0.2341	0.0158	0.0405	0.0459	0.1844		1.1769	0.8678	0.9623		100	100	100		Cofactors and Vitamins	Tocopherol Metabolism
3574		Vitamin B6 Metabolism	pyridoxine (Vitamin B6)		0.67	1.06	1.59					0.0925	0.07	0.9926	0.7401	0.0911	0.1288	0.1492	0.1023	0.6484	0.478	0.2154	0.2988		1.2635	0.7938	1.1886		100	100	100		Cofactors and Vitamins	Vitamin B6 Metabolism
3576			pyridoxamine		0.95	1.11	1.17					0.5238	0.2662	0.475	0.5464	0.1886	0.2218	0.4059	0.2208	0.1069	0.1484	0.0577	0.1883		0.9776	0.8355	0.8799		100	100	100		Cofactors and Vitamins	Vitamin B6 Metabolism
3577			pyridoxamine phosphate		0.84	0.98	1.17					0.0019	0.004	0.7424	0.6712	0.0036	0.0145	0.0033	0.0064	0.3252	0.314	0.3069	0.3504		1.0756	0.9169	1.0949		100	100	100		Cofactors and Vitamins	Vitamin B6 Metabolism
3578			pyridoxal phosphate		0.81	0.87	1.08					0.1673	0.1104	0.4381	0.5225	0.5168	0.3897	0.3693	0.2063	0.1878	0.2158	0.1918	0.2872		0.9778	0.9079	1.1239		100	100	100		Cofactors and Vitamins	Vitamin B6 Metabolism
3580			pyridoxate		0.53	0.61	1.15					0.0056	0.0086	0.0315	0.1162	0.3682	0.3232	0.0152	0.0198	0.2432	0.2605	0.8464	0.5705		0.9266	0.8053	1.514		100	100	100		Cofactors and Vitamins	Vitamin B6 Metabolism
3582	Xenobiotics	Benzoate Metabolism	hippurate		0.2	0.18	0.88					0.0564	0.0482	0.0503	0.1559	0.9497	0.5309	0.0841	0.0662	0.9463	0.5683	0.9622	0.601		0.8677	0.9873	4.8907		100	100	100		Xenobiotics	Benzoate Metabolism
3594			benzoate		0.92	1.22	1.32					0.4094	0.2197	0.0671	0.1811	0.0142	0.0349	0.0383	0.0384	0.8985	0.5579	0.4012	0.3941		1.1129	0.8442	0.9156		100	100	100		Xenobiotics	Benzoate Metabolism
3812		Food Component/Plant	gluconate		0.99	0.99	1					0.8112	0.3527	0.8511	0.7112	0.9591	0.5351	0.9676	0.4128	0.5093	0.4134	0.3842	0.3891		0.9656	0.9633	0.9735		100	100	100		Xenobiotics	Food Component/Plant
3884			equol sulfate		0.39	0.35	0.89					0.0005	0.0014	0.0003	0.0054	0.7195	0.4651	0.0004	0.0012	0.8113	0.5372	0.5901	0.4677		0.6677	0.7499	1.924		100	100	100		Xenobiotics	Food Component/Plant
3885			ergothioneine		4.27	0.61	0.14					0.0002	0.0006	0.1896	0.328	2.1196e-05	0.0004	5.0554e-05	0.0003	0.0413	0.0768	0.1408	0.2572		0.1778	1.238	0.2901		100	100	100		Xenobiotics	Food Component/Plant
3911			homostachydrine*		0.45	0.37	0.83					0.0049	0.0078	0.0011	0.0137	0.4374	0.3562	0.0026	0.0054	0.1472	0.181	0.9425	0.5999		0.768	0.9238	2.0514		100	100	100		Xenobiotics	Food Component/Plant
3946			N-glycolylneuraminate		1.38	1.01	0.73					0.0081	0.0116	0.8958	0.716	0.0104	0.028	0.0127	0.0178	0.337	0.3189	0.637	0.4911		0.8829	1.202	0.8713		100	100	100		Xenobiotics	Food Component/Plant
3977			quinate		0.1	0.09	0.99					0.0002	0.0006	0.0001	0.0032	0.7419	0.4704	0.0001	0.0006	0.0339	0.0673	0.0117	0.1181		0.9106	0.9232	9.597		100	100	100		Xenobiotics	Food Component/Plant
4002			stachydrine		0.63	0.5	0.8					0.0018	0.0039	7.1553e-05	0.0026	0.0794	0.117	0.0002	0.0008	0.0287	0.0607	0.6307	0.4904		0.8614	1.0814	1.7244		100	100	100		Xenobiotics	Food Component/Plant
4026			methyl glucopyranoside (alpha + beta)		0.93	0.97	1.04					0.4436	0.2338	0.8638	0.7122	0.5488	0.4024	0.7142	0.332	3.9549e-05	0.0005	0.8586	0.5723		1.1988	1.1501	1.2317		100	100	100		Xenobiotics	Food Component/Plant
[truncated: 2 more rows]

## Sheet: FKRP-P448L vs C57BL6
Heat map of statistically significant biochemicals profiled in this study. Red and green shaded cells indicate p≤0.05 (red indicates that the mean values are significantly higher for that comparison; green values significantly lower). Light red and light green shaded cells indicate 0.05<p<0.10 (light red indicates that the mean values trend higher for that comparison; light green values trend low…					Fold Change					Statistical Values
[truncated: 254 more rows]

[truncated: 7 more sheets: Fold Change, Cumulative p, AAV9-hFKRP vs FKRP-P448L, AAV9-hFKRP vs C57BL6, Normalized, Over or Undercorreted, Unchanged]
